# Supplementary material for: Coding Locations Relative to One or Many Landmarks in Childhood
Source: PLoS Comput Biol. 2019 Oct 28;15(10):e1007380. doi: 10.1371/journal.pcbi.1007380 (PMC6816551; doi:10.1371/journal.pcbi.1007380)
Supplement: S1 Data — (XLSX) [file pcbi.1007380.s001.xlsx]

## Sheet: Raw Spatial Data
ID	Age	Type	Rotation	Target X	Target Z	Response X	Response Z
1	3.5	Poi	0	-0.2	-1	0.27	-0.83
1	3.5	Poi	0	0	1.2	-0.01	0.98
1	3.5	Poi	0	0.2	-1	0.19	-0.92
1	3.5	Poi	0	-0.2	-1	-0.35	-0.86
1	3.5	Poi	0	-0.2	-1	-0.24	-1.03
1	3.5	Del	0	0	0.8	0.06	0.52
1	3.5	Del	0	-0.2	-1	0.09	-0.82
1	3.5	Del	0	-0.2	-1	0.21	-1.17
1	3.5	Del	0	-0.2	-1	-0.04	-0.97
1	3.5	Tel	30	0	0.8	-0.01	-1.31
1	3.5	Tel	60	-0.2	-1	0.16	-1.14
1	3.5	Tel	105	-0.2	-1	-0.16	0.94
1	3.5	Tel	165	-0.6	1	0.23	-0.65
1	3.5	Main	60	0.6	1	-0.02	-1.35
1	3.5	Filler	105	2.5	0	-2.04	0.14
1	3.5	Main	-60	0	0.8	-1.58	-0.85
1	3.5	Filler	-40	-2.5	0	0.14	-1.12
1	3.5	Main	-30	0.2	-1	0.15	-0.86
1	3.5	Main	30	-0.2	-1	0.09	-0.99
1	3.5	Main	105	0.2	-1	-0.23	1.01
1	3.5	Main	-40	0	-1.6	-0.08	-0.8
1	3.5	Main	-105	0	-1.6	0.12	0.64
1	3.5	Main	125	-0.6	1	-0.1	-1.14
1	3.5	Filler	-60	1.25	-1.25	-0.04	-0.92
1	3.5	Filler	-165	-1.25	1.25	-0.03	-0.69
1	3.5	Main	-145	0	-0.4	-0.12	0.92
1	3.5	Main	-165	0	0.8	0.03	-1.04
1	3.5	Filler	145	1.25	1.25	-0.22	-2
1	3.5	Main	40	-0.6	1	-0.04	-1.37
1	3.5	Main	165	0.6	1	0.49	1.06
1	3.5	Main	50	0	1.2	-0.04	-0.63
1	3.5	Filler	50	0	-2.5	-0.13	-1.03
1	3.5	Filler	-125	0	2.5	0.08	0.87
1	3.5	Main	-50	0	-0.4	0.08	-1.24
1	3.5	Filler	30	-1.25	-1.25	-1.65	-0.29
1	3.5	Main	-125	0	1.2	0.12	1.13
1	3.5	Main	145	-0.2	-1	0.05	1.15
2	5.07	Poi	0	-0.6	1	-0.42	1.07
2	5.07	Poi	0	0	-1.6	0.28	-1.23
2	5.07	Poi	0	0	-0.4	-0.12	-0.55
2	5.07	Poi	0	0.6	1	0.58	1.02
2	5.07	Del	0	0	-0.4	-0.02	-0.41
2	5.07	Del	0	-0.6	1	-0.62	0.94
2	5.07	Del	0	-0.2	-1	-0.09	-0.96
2	5.07	Del	0	-0.6	1	-0.36	1.07
2	5.07	Tel	30	0	-1.6	0.03	-1.63
2	5.07	Tel	60	0	-1.6	0.02	-1.49
2	5.07	Tel	105	0.6	1	-0.55	1.04
2	5.07	Tel	165	0	-0.4	-0.56	0.94
2	5.07	Main	-60	0.2	-1	-0.24	-0.82
2	5.07	Filler	-125	0	2.5	0.31	1.5
2	5.07	Filler	-165	1.25	1.25	0.41	0.47
2	5.07	Filler	-60	-2.5	0	-1.66	-0.1
2	5.07	Main	165	-0.2	-1	0.15	1.17
2	5.07	Main	125	0	-0.4	-0.05	-1.75
2	5.07	Main	-125	0.6	1	0.58	1.06
2	5.07	Main	60	-0.2	-1	0.11	-1.09
2	5.07	Main	105	0	-1.6	-0.03	-1.35
2	5.07	Filler	-50	-1.25	-1.25	-0.67	-0.11
2	5.07	Main	-105	0	1.2	-0.06	1.01
2	5.07	Filler	40	0	-2.5	-0.06	-1.41
2	5.07	Main	-30	-0.6	1	0.46	0.78
2	5.07	Main	-50	0	-1.6	0.1	-1.52
2	5.07	Filler	105	-1.25	1.25	0.5	0.15
2	5.07	Main	30	0	0.8	-0.04	0.86
2	5.07	Main	50	0.6	1	0.42	0.96
2	5.07	Main	-165	0	0.8	-0.18	0.76
2	5.07	Filler	145	1.25	-1.25	0.52	0.01
2	5.07	Main	145	-0.6	1	0.7	0.94
2	5.07	Main	-145	0.2	-1	-0.38	-0.66
2	5.07	Main	-40	0	1.2	-0.04	1.11
2	5.07	Filler	30	2.5	0	1.35	0.45
2	5.07	Main	40	0	-0.4	0.11	-0.43
3	3.66	Poi	0	0	0.8	-1.5	0.38
3	3.66	Poi	0	-0.6	1	-0.48	1.07
3	3.66	Poi	0	0	1.2	-0.44	1.08
3	3.66	Poi	0	0	-1.6	0.83	-0.02
3	3.66	Poi	0	0.6	1	0.98	1.15
3	3.66	Poi	0	0.6	1	0.6	1.07
3	3.66	Del	0	0	0.8	-0.03	0.76
3	3.66	Del	0	0	1.2	0.15	0.88
3	3.66	Del	0	-0.6	1	-0.63	1.16
3	3.66	Del	0	0	-0.4	0.13	-0.21
3	3.66	Tel	30	0	-0.4	0.16	-0.32
3	3.66	Tel	60	0	-1.6	0.16	-0.23
3	3.66	Tel	105	-0.2	-1	-0.74	0.46
3	3.66	Tel	165	-0.6	1	0.87	-0.85
3	3.66	Filler	60	1.25	1.25	1.12	-0.78
3	3.66	Filler	-165	-1.25	1.25	-0.12	0.92
3	3.66	Filler	30	-2.5	0	-2.53	1.23
3	3.66	Filler	-40	1.25	-1.25	2.06	0.17
3	3.66	Filler	-125	0	-2.5	0.48	0.38
3	3.66	Filler	105	-1.25	-1.25	-2.27	0.41
3	3.66	Filler	-50	2.5	0	-0.99	-0.22
3	3.66	Main	40	0	-1.6	0.05	-1.93
3	3.66	Filler	145	0	2.5	1.56	-0.68
3	3.66	Main	-165	0	1.2	-0.91	1.02
3	3.66	Main	-105	0.6	1	-1.69	0.61
3	3.66	Main	-125	0	-1.6	0.74	1.09
3	3.66	Main	50	0	0.8	1.36	-1.31
3	3.66	Main	30	0.6	1	0	0.96
3	3.66	Main	-145	-0.6	1	-0.09	0.71
3	3.66	Main	-40	0	-0.4	-0.41	1.75
3	3.66	Main	-60	0	1.2	-2.11	1.17
3	3.66	Main	125	0	0.8	0.21	-0.44
3	3.66	Main	60	-0.6	1	0.48	0.94
3	3.66	Main	105	0.2	-1	-0.05	-1.48
3	3.66	Main	-30	-0.2	-1	-0.89	-1.03
3	3.66	Main	145	-0.2	-1	0.08	0.8
3	3.66	Main	-50	0.2	-1	0.72	-1.04
3	3.66	Main	165	0	-0.4	-0.57	0.81
4	3.58	Poi	0	-0.6	1	-0.88	0.92
4	3.58	Poi	0	0	-0.4	-0.04	-0.45
4	3.58	Poi	0	0	-1.6	-0.1	-1.66
4	3.58	Poi	0	0	0.8	-0.02	0.87
4	3.58	Del	0	-0.2	-1	-0.12	-1.05
4	3.58	Del	0	0	-0.4	0.22	-0.62
4	3.58	Del	0	0	-1.6	0.36	-1.29
4	3.58	Del	0	0.2	-1	0.4	-0.58
4	3.58	Tel	30	0	-0.4	-0.01	-0.46
4	3.58	Tel	60	0	0.8	-0.3	0.75
4	3.58	Tel	105	0.6	1	-0.08	0.94
4	3.58	Tel	165	0.2	-1	-0.11	-1.12
4	3.58	Main	-125	-0.2	-1	0.04	-0.87
4	3.58	Filler	-105	1.25	-1.25	0.92	0.39
4	3.58	Main	-165	0	-0.4	0.16	-1.53
4	3.58	Main	-30	0	0.8	0.18	0.81
4	3.58	Main	-145	0	0.8	-0.22	1.03
4	3.58	Main	125	-0.6	1	0.7	0.87
4	3.58	Main	30	0	-1.6	-0.19	-1.41
4	3.58	Filler	-165	2.5	0	-2.03	-0.05
4	3.58	Main	40	0.2	-1	0.11	-0.93
4	3.58	Main	60	0	-0.4	0.12	-0.65
4	3.58	Main	-105	0	1.2	-0.04	0.86
4	3.58	Main	-50	0.6	1	-0.07	-1.06
4	3.58	Main	165	0	-1.6	-0.01	-0.92
4	3.58	Filler	125	0	2.5	2.05	-2.03
4	3.58	Main	50	-0.6	1	-0.8	0.86
4	3.58	Filler	145	-1.25	-1.25	0.07	-0.91
4	3.58	Main	145	0.6	1	0.39	1.32
4	3.58	Main	-40	-0.2	-1	-0.12	-1.12
4	3.58	Main	105	0.2	-1	-0.05	-1.07
4	3.58	Main	-60	0	1.2	-0.06	1
4	3.58	Filler	40	-2.5	0	-0.07	1.34
4	3.58	Filler	60	1.25	1.25	-0.05	-2.15
4	3.58	Filler	-30	-1.25	1.25	-0.86	1.05
4	3.58	Filler	-50	0	-2.5	0.02	-1.54
5	4.71	Del	0	0	-0.4	0.3	-0.28
5	4.71	Del	0	0.2	-1	0.14	-1.36
5	4.71	Del	0	0	-0.4	0.19	-0.72
5	4.71	Del	0	0	-0.4	0.14	-0.44
5	4.71	Tel	30	0	-1.6	-0.12	-1.65
5	4.71	Tel	60	-0.2	-1	0.54	-1.63
5	4.71	Tel	105	0.2	-1	-0.34	0.75
5	4.71	Tel	165	0	0.8	-0.27	-1.18
5	4.71	Main	50	0	1.2	-0.03	0.74
5	4.71	Main	-145	0.2	-1	0.09	-0.88
5	4.71	Main	105	-0.2	-1	0	-1.1
5	4.71	Main	-50	0	0.8	0.2	1.17
5	4.71	Main	-30	-0.6	1	-0.44	1.24
5	4.71	Main	30	0.6	1	0.44	1.19
5	4.71	Main	60	-0.2	-1	-0.14	-0.95
5	4.71	Main	-105	0.6	1	-0.38	1.05
5	4.71	Filler	125	2.5	0	-1.58	-2.16
5	4.71	Filler	30	1.25	-1.25	0.53	-2.06
5	4.71	Main	145	0	1.2	0.15	1.22
5	4.71	Main	-40	0	-0.4	0.13	-0.66
5	4.71	Main	-125	-0.6	1	0.51	0.91
5	4.71	Main	125	0	0.8	-0.03	0.98
5	4.71	Filler	-50	0	2.5	-1.95	1.38
5	4.71	Filler	-60	0	-2.5	2.14	-1.33
5	4.71	Main	40	0.2	-1	-0.04	-0.85
5	4.71	Filler	-105	-1.25	-1.25	1.05	-0.85
5	4.71	Main	-165	0	-0.4	0.12	-0.84
5	4.71	Filler	40	1.25	1.25	1.3	1.15
5	4.71	Filler	165	-2.5	0	1.4	-0.6
5	4.71	Main	165	0	-1.6	0	-0.54
5	4.71	Main	-60	0	-1.6	0.04	-1.45
5	4.71	Filler	-145	-1.25	1.25	0.1	-1.27
6	5.16	Poi	0	0	1.2	-0.1	1.22
6	5.16	Poi	0	-0.6	1	-0.69	0.88
6	5.16	Poi	0	-0.6	1	-0.76	1
6	5.16	Poi	0	0.6	1	0.53	1.05
6	5.16	Del	0	0	-1.6	0.28	-1.74
6	5.16	Del	0	-0.2	-1	0.08	-1.01
6	5.16	Del	0	0	-1.6	0.18	-1.62
6	5.16	Del	0	0	0.8	0.03	0.71
6	5.16	Tel	30	0.2	-1	0.17	-1.22
6	5.16	Tel	60	0.2	-1	-0.26	-1.12
6	5.16	Tel	105	0	1.2	0.84	1.78
6	5.16	Tel	165	0	1.2	0.28	-0.92
6	5.16	Main	145	0	0.8	0.19	-1.04
6	5.16	Filler	50	0	-2.5	-2.04	-1.68
6	5.16	Filler	-145	1.25	1.25	-1.58	-0.72
6	5.16	Filler	-40	2.5	0	1.91	1.73
6	5.16	Main	-50	0.6	1	0.03	-0.57
6	5.16	Filler	105	-2.5	0	0.07	1
6	5.16	Main	105	0	1.2	0.1	0.67
6	5.16	Main	-105	0	-1.6	0.61	0.96
6	5.16	Main	-40	0	0.8	0.19	0.59
6	5.16	Main	-165	-0.6	1	-0.2	-1
6	5.16	Filler	-125	1.25	-1.25	-0.19	1.98
6	5.16	Main	50	-0.6	1	-0.68	0.85
6	5.16	Main	125	0.2	-1	-0.2	-0.84
6	5.16	Main	60	0	-1.6	1.45	-1.05
6	5.16	Filler	60	0	2.5	0.1	-1.02
6	5.16	Main	30	0	1.2	0.8	0.6
6	5.16	Main	165	0.6	1	-0.08	-1.02
6	5.16	Filler	-30	-1.25	-1.25	-0.47	-1.66
6	5.16	Main	-145	0	-0.4	0.18	-0.94
6	5.16	Main	-60	0	-0.4	0.52	-0.84
6	5.16	Main	40	-0.2	-1	-0.31	-1.03
6	5.16	Main	-30	0.2	-1	0.43	-0.58
6	5.16	Filler	165	-1.25	1.25	-0.1	-1.1
6	5.16	Main	-125	-0.2	-1	0.24	-0.96
7	5.24	Poi	0	-0.2	-1	-0.58	-1.12
7	5.24	Poi	0	0	-1.6	0.16	-1.24
7	5.24	Poi	0	-0.2	-1	-0.82	-1.6
7	5.24	Poi	0	-0.2	-1	-0.81	-1.84
7	5.24	Poi	0	0	0.8	-0.74	0.48
7	5.24	Poi	0	-0.6	1	-0.76	0.92
7	5.24	Poi	0	0	-0.4	-0.27	-0.14
7	5.24	Del	0	0.2	-1	0.54	-1.11
7	5.24	Del	0	-0.6	1	0.1	0.28
7	5.24	Del	0	-0.6	1	-0.28	0.85
7	5.24	Del	0	0	1.2	-0.21	1.07
7	5.24	Del	0	-0.6	1	0.3	1.24
7	5.24	Del	0	-0.6	1	-0.36	1.09
7	5.24	Tel	30	-0.6	1	-0.71	0.97
7	5.24	Tel	60	-0.6	1	-0.66	0.58
7	5.24	Tel	105	-0.2	-1	-0.08	1.2
7	5.24	Tel	165	-0.6	1	0.7	-0.23
7	5.24	Main	-105	0	1.2	-0.38	1.19
7	5.24	Main	-40	0	-1.6	-0.04	-1.5
7	5.24	Main	-125	0.6	1	0.2	0.48
7	5.24	Main	125	-0.2	-1	-0.32	-1.07
7	5.24	Main	145	0.2	-1	0.32	-0.49
7	5.24	Filler	-165	-1.25	-1.25	1.54	1.27
7	5.24	Filler	-145	1.25	1.25	0.85	-0.28
7	5.24	Filler	30	0	2.5	0.59	2.59
7	5.24	Main	165	0	-0.4	-0.41	-1.3
7	5.24	Filler	105	1.25	-1.25	0	1.98
7	5.24	Filler	50	2.5	0	1.75	-2.14
7	5.24	Filler	40	-2.5	0	-2.16	1.5
7	5.24	Main	-50	0.6	1	-0.63	1.06
7	5.24	Main	50	0	0.8	0.77	0.28
7	5.24	Main	30	0	-0.4	0.16	-0.48
7	5.24	Main	40	-0.2	-1	-0.14	-0.93
7	5.24	Main	-165	-0.6	1	-0.42	1.13
7	5.24	Main	105	0	0.8	0.67	1.13
7	5.24	Main	-60	0.2	-1	-2.17	-1.59
7	5.24	Main	-30	0	1.2	-1.03	0.79
7	5.24	Main	-145	0	-1.6	-0.28	-1.95
7	5.24	Main	60	-0.6	1	0.79	0.92
7	5.24	Filler	-60	0	-2.5	0.28	-2.53
7	5.24	Filler	-125	-1.25	1.25	-0.42	0.67
8	4.07	Del	0	0	1.2	0.11	1.27
8	4.07	Del	0	0	-0.4	0.21	-0.54
8	4.07	Del	0	0	0.8	0.17	0.78
8	4.07	Tel	30	0.6	1	1	0.68
8	4.07	Tel	60	-0.6	1	0.68	0.95
8	4.07	Tel	105	0	1.2	0.33	-1.06
8	4.07	Tel	165	0.2	-1	0.06	-0.94
8	4.07	Main	-145	-0.2	-1	-0.03	-0.72
8	4.07	Main	-105	0	1.2	-0.26	0.93
8	4.07	Filler	125	1.25	1.25	0.16	-1.45
8	4.07	Filler	-145	2.5	0	-1.14	0.45
8	4.07	Filler	-30	0	2.5	-0.15	1.77
8	4.07	Main	-30	0.2	-1	0.25	-0.9
8	4.07	Filler	50	-2.5	0	-1.68	1.85
8	4.07	Filler	40	-1.25	-1.25	-1.77	-0.16
8	4.07	Main	-50	0	1.2	-1.34	2.35
8	4.07	Main	-165	-0.6	1	0.72	-1.66
8	4.07	Main	165	0	-1.6	0.78	0.99
8	4.07	Main	30	0	-1.6	0.19	-1.63
8	4.07	Main	145	0.6	1	0.6	-0.92
8	4.07	Main	-125	0	0.8	0.34	-1.04
8	4.07	Main	105	0.2	-1	0.02	-0.51
8	4.07	Main	40	0	0.8	-0.29	0.71
8	4.07	Main	-40	-0.2	-1	0.66	1.47
8	4.07	Filler	-60	-1.25	1.25	-1.6	-0.19
8	4.07	Filler	-105	1.25	-1.25	0.08	1.74
8	4.07	Main	60	-0.6	1	-0.82	1.15
8	4.07	Main	50	0.6	1	0.49	0.96
8	4.07	Main	-60	0	-0.4	-0.02	-1.52
8	4.07	Main	125	0	-0.4	-0.81	1.22
8	4.07	Filler	165	0	-2.5	0.56	1.53
9	4.95	Poi	0	0.6	1	0.41	0.96
9	4.95	Poi	0	-0.6	1	-0.08	1.04
9	4.95	Poi	0	0.6	1	0.74	1.05
9	4.95	Poi	0	0.2	-1	0.38	-0.74
9	4.95	Poi	0	0	-0.4	-0.04	-0.33
9	4.95	Del	0	0.2	-1	0.17	-1.1
9	4.95	Del	0	0	-0.4	0.04	-0.48
9	4.95	Del	0	0	0.8	-0.06	0.83
9	4.95	Del	0	0.6	1	0.62	1.02
9	4.95	Tel	30	0	0.8	0.31	0.75
9	4.95	Tel	60	0.2	-1	-0.26	-1.04
9	4.95	Tel	105	0.2	-1	-1.07	-0.27
9	4.95	Tel	165	0	-1.6	0.29	0.94
9	4.95	Filler	60	1.25	-1.25	0.02	-2.06
9	4.95	Main	-40	0	-1.6	0.25	-1.37
9	4.95	Filler	-165	1.25	1.25	-1.55	-0.79
9	4.95	Filler	105	0	2.5	2.42	-0.72
9	4.95	Main	-50	0	0.8	-1.21	0.47
9	4.95	Main	125	0.6	1	0.06	0.22
9	4.95	Filler	-40	-1.25	-1.25	-0.41	-1.23
9	4.95	Main	145	0	-0.4	0.4	-0.07
9	4.95	Main	30	0.6	1	0.22	-0.11
9	4.95	Main	40	0.2	-1	-0.85	-0.2
9	4.95	Main	-105	0	-1.6	-0.24	0.11
9	4.95	Main	-125	0	0.8	0.48	-0.58
9	4.95	Filler	50	2.5	0	1.99	-1.35
9	4.95	Main	-145	-0.2	-1	-0.27	0.55
9	4.95	Filler	125	-2.5	0	1.24	2.29
9	4.95	Main	165	0	1.2	-0.01	0.83
9	4.95	Filler	-145	-1.25	1.25	0.36	-2.05
9	4.95	Filler	-30	0	-2.5	1.34	-2.18
9	4.95	Main	-165	0.2	-1	-0.12	0.88
9	4.95	Main	-30	-0.2	-1	-0.07	-1.02
9	4.95	Main	-60	-0.6	1	-1.1	-0.3
9	4.95	Main	50	0	-0.4	-0.42	-0.05
9	4.95	Main	60	0	1.2	-0.07	-0.51
9	4.95	Main	105	-0.6	1	0.54	0.98
10	5.3	Poi	0	0	0.8	-0.08	0.75
10	5.3	Poi	0	0	1.2	-0.07	1.17
10	5.3	Poi	0	0	-1.6	0.13	-1.4
10	5.3	Poi	0	0	-1.6	-0.21	-1.54
10	5.3	Del	0	0	-0.4	0.09	-0.44
10	5.3	Del	0	0	1.2	-0.07	1.15
10	5.3	Del	0	-0.2	-1	-0.5	-1.36
10	5.3	Del	0	0.2	-1	0.29	-1.02
10	5.3	Tel	30	0.6	1	-0.66	0.95
10	5.3	Tel	60	0	1.2	-0.16	0.81
10	5.3	Tel	105	0.2	-1	0.21	-1.13
10	5.3	Tel	165	0.2	-1	-0.19	-0.99
10	5.3	Main	165	0	-1.6	-0.03	-1.46
10	5.3	Main	-50	0.6	1	-0.5	1.03
10	5.3	Main	40	0	0.8	-0.07	0.65
10	5.3	Main	-165	-0.6	1	0.36	1.04
10	5.3	Filler	-165	-1.25	-1.25	0.44	-1.08
10	5.3	Main	125	0	-0.4	0.01	-1.57
10	5.3	Main	-145	0	0.8	-0.07	1.27
10	5.3	Filler	-105	0	-2.5	-0.31	-1.1
10	5.3	Main	-125	-0.2	-1	-0.17	-0.69
10	5.3	Filler	145	0	2.5	0.18	1.96
10	5.3	Main	50	0	-1.6	-0.26	-1.38
10	5.3	Main	-105	0.2	-1	-0.46	-0.48
10	5.3	Main	-60	0	1.2	0.05	0.42
10	5.3	Filler	50	1.25	-1.25	0.84	-0.73
10	5.3	Main	-40	-0.6	1	-0.56	0.92
10	5.3	Filler	-30	-1.25	1.25	0.17	-0.08
10	5.3	Main	145	0.6	1	-0.39	0.84
10	5.3	Main	-30	0	-0.4	0.53	0.83
10	5.3	Main	105	0	1.2	0.24	0.65
10	5.3	Main	60	0.2	-1	0.4	-0.99
10	5.3	Filler	60	1.25	1.25	0.45	1.05
10	5.3	Filler	125	2.5	0	-1.28	0.91
10	5.3	Filler	-40	-2.5	0	-0.56	0.33
10	5.3	Main	30	-0.2	-1	-0.15	-1.03
11	5.3	Poi	0	-0.2	-1	-0.36	-1.22
11	5.3	Poi	0	0.2	-1	0.09	-1.13
11	5.3	Poi	0	0	0.8	-0.14	0.73
11	5.3	Poi	0	0.2	-1	0.18	-1.03
11	5.3	Del	0	0	-1.6	0.16	-1.22
11	5.3	Del	0	0	-0.4	0.09	-0.37
11	5.3	Del	0	-0.6	1	-0.7	0.97
11	5.3	Del	0	-0.6	1	-0.65	1.1
11	5.3	Tel	30	0.6	1	0.57	1.02
11	5.3	Tel	60	0.2	-1	0.31	-1.04
11	5.3	Tel	105	0	-0.4	0	-0.37
11	5.3	Tel	165	0	0.8	0.22	0.58
11	5.3	Filler	-40	1.25	1.25	-0.12	0.89
11	5.3	Main	125	0	-1.6	-0.01	-1.55
11	5.3	Main	30	0	-1.6	-0.04	-1.57
11	5.3	Main	105	-0.6	1	-0.65	0.98
11	5.3	Main	-50	0	1.2	-0.09	1.22
11	5.3	Main	-60	0	0.8	-0.07	0.72
11	5.3	Main	145	0	-0.4	0	-0.28
11	5.3	Filler	60	1.25	-1.25	-1.34	-1.71
11	5.3	Main	-125	0	1.2	0.03	0.74
11	5.3	Filler	-165	-2.5	0	1.62	-0.77
11	5.3	Main	165	0.6	1	-0.6	0.99
11	5.3	Main	-105	0.2	-1	-0.31	-1.11
11	5.3	Main	-30	-0.6	1	-0.67	0.99
11	5.3	Main	-145	0	0.8	-0.01	0.73
11	5.3	Main	-40	0.6	1	0.78	1.02
11	5.3	Main	50	0.2	-1	-0.38	-1.18
11	5.3	Main	-165	-0.2	-1	0.22	-1.04
11	5.3	Filler	30	-1.25	1.25	-1.03	0.85
11	5.3	Main	60	0	-0.4	0.11	-0.21
11	5.3	Filler	-105	-1.25	-1.25	0.35	-0.89
11	5.3	Filler	50	0	2.5	0.47	1.71
11	5.3	Main	40	-0.2	-1	-0.26	-1.26
11	5.3	Filler	145	2.5	0	-1.91	1.3
11	5.3	Filler	-125	0	-2.5	0.8	1.08
12	3.63	Poi	0	0	-0.4	-0.25	-0.6
12	3.63	Poi	0	0	0.8	-0.07	0.78
12	3.63	Poi	0	0	0.8	-0.13	0.8
12	3.63	Poi	0	0	1.2	-0.01	1.4
12	3.63	Del	0	0	0.8	1.32	-1.03
12	3.63	Del	0	0.6	1	-0.08	-0.7
12	3.63	Del	0	0	1.2	0.04	-0.36
12	3.63	Del	0	0.6	1	2.42	-1.61
12	3.63	Del	0	0	-0.4	0.01	-0.5
12	3.63	Del	0	0	-0.4	0.09	-0.44
12	3.63	Del	0	0.2	-1	0.62	-1.1
12	3.63	Del	0	-0.6	1	-0.64	0.9
12	3.63	Tel	30	0	-0.4	0	-1.34
12	3.63	Tel	60	0.2	-1	-0.12	-1.27
12	3.63	Tel	105	0	-1.6	0.02	-0.77
12	3.63	Tel	165	-0.6	1	0.1	0.89
12	3.63	Main	-60	0	1.2	-0.2	1.01
12	3.63	Main	145	0	1.2	0.1	0.85
12	3.63	Main	-125	0	0.8	0.07	0.97
12	3.63	Main	-105	0.2	-1	0.05	-0.78
12	3.63	Main	40	0.6	1	0.1	0.98
12	3.63	Filler	60	1.25	1.25	0.07	1.02
12	3.63	Main	50	0	-0.4	0.55	0.76
12	3.63	Filler	-165	0	-2.5	-0.24	-1.08
12	3.63	Filler	50	1.25	-1.25	-0.15	-0.67
12	3.63	Filler	145	2.5	0	0	1.14
12	3.63	Filler	-125	-1.25	-1.25	1.03	0.71
12	3.63	Main	125	-0.2	-1	0.11	0.84
12	3.63	Filler	-40	0	2.5	0.02	1.05
12	3.63	Main	-165	0.6	1	-0.04	-1.41
12	3.63	Main	-30	0	0.8	-0.1	0.86
12	3.63	Filler	-30	-2.5	0	-0.05	-0.87
12	3.63	Main	-50	-0.6	1	-0.1	0.87
12	3.63	Filler	105	-1.25	1.25	0.12	1.01
12	3.63	Main	-40	0	-1.6	0	-1.35
12	3.63	Main	-145	-0.6	1	0.26	-0.52
12	3.63	Main	30	0.2	-1	-0.09	-1.12
12	3.63	Main	105	0	-0.4	-0.09	-0.77
12	3.63	Main	60	-0.2	-1	-0.09	1.03
12	3.63	Main	165	0	-1.6	-0.19	1.15
13	4.71	Poi	0	-0.6	1	-0.55	1.01
13	4.71	Poi	0	-0.2	-1	-0.18	-1.03
13	4.71	Poi	0	0	0.8	0.2	0.89
13	4.71	Poi	0	-0.2	-1	0.12	-1.18
13	4.71	Del	0	0.6	1	1.08	0.09
13	4.71	Del	0	0	1.2	0.6	0.35
13	4.71	Del	0	0	0.8	-0.53	1.82
13	4.71	Del	0	0.2	-1	0.4	-1.13
13	4.71	Del	0	-0.2	-1	-0.19	-0.99
13	4.71	Del	0	-0.2	-1	-0.38	-1.06
13	4.71	Del	0	0.6	1	0.68	1.03
13	4.71	Tel	30	0	-1.6	0.72	-1.15
13	4.71	Tel	60	0	-1.6	-1.45	-0.74
13	4.71	Tel	105	-0.6	1	1.13	0.29
13	4.71	Tel	165	0	1.2	0.33	-1.33
13	4.71	Main	60	-0.2	-1	-0.3	-0.86
13	4.71	Filler	165	1.25	1.25	-1.3	-1.21
13	4.71	Filler	145	-1.25	-1.25	1.13	2.28
13	4.71	Main	-125	0.2	-1	0.77	0.78
13	4.71	Filler	-30	0	2.5	-0.86	2.09
13	4.71	Main	30	0.6	1	0.87	1.03
13	4.71	Main	-40	0	1.2	-1.44	0.73
13	4.71	Main	105	0	1.2	0.17	1.06
13	4.71	Filler	50	0	-2.5	0.13	-1.55
13	4.71	Main	-165	-0.6	1	-1.52	2.24
13	4.71	Filler	-40	1.25	-1.25	0.75	0.5
13	4.71	Main	-145	0	-0.4	0.59	-0.42
13	4.71	Main	-60	0.2	-1	0.29	-0.51
13	4.71	Filler	60	-1.25	1.25	0.95	2.03
13	4.71	Main	-105	0	0.8	-0.35	1.41
13	4.71	Main	50	0	-0.4	0.13	-0.38
13	4.71	Main	145	0	-1.6	-0.62	0.95
13	4.71	Main	-30	0	-1.6	-0.03	-1.56
13	4.71	Filler	-125	-2.5	0	0.01	-0.97
13	4.71	Main	-50	0	0.8	-0.07	0.84
13	4.71	Main	40	-0.6	1	-0.08	0.52
13	4.71	Filler	-105	2.5	0	-0.57	2.44
13	4.71	Main	125	0.6	1	-0.84	0.91
13	4.71	Main	165	-0.2	-1	0.16	-1
14	5.02	Poi	0	0.2	-1	0.44	-0.62
14	5.02	Poi	0	0	-1.6	0.07	-1.51
14	5.02	Poi	0	0	0.8	0.12	0.88
14	5.02	Poi	0	-0.2	-1	-0.07	-1.08
14	5.02	Del	0	-0.6	1	-0.2	0.47
14	5.02	Del	0	0.6	1	0.87	0.22
14	5.02	Del	0	0	-0.4	0.24	-0.66
14	5.02	Del	0	0	0.8	0.17	0.56
14	5.02	Del	0	0	-1.6	0.3	-1.1
14	5.02	Del	0	-0.2	-1	-0.27	-1
14	5.02	Del	0	0.6	1	0.54	1.21
14	5.02	Tel	30	0.6	1	0.47	1.04
14	5.02	Tel	60	0.6	1	0.52	0.81
14	5.02	Tel	105	0	-0.4	0.45	0.87
14	5.02	Tel	165	0.6	1	0.4	1.02
14	5.02	Filler	50	1.25	1.25	0.42	0.88
14	5.02	Main	-125	0	0.8	-0.2	0.9
14	5.02	Main	50	0	1.2	-0.1	1.27
14	5.02	Main	-105	0.2	-1	0.03	-1.49
14	5.02	Filler	145	-1.25	1.25	0.12	0.4
14	5.02	Main	-40	0	-0.4	0.01	-0.43
14	5.02	Main	30	0.2	-1	0.12	-1.06
14	5.02	Filler	-40	0	2.5	-3.37	-0.93
14	5.02	Main	-50	-0.2	-1	-0.15	-0.99
14	5.02	Filler	165	0	-2.5	-0.37	3.01
14	5.02	Filler	-30	-1.25	-1.25	-0.61	-2.16
14	5.02	Main	105	0.6	1	0.92	0.88
14	5.02	Filler	125	2.5	0	-1.47	-2.55
14	5.02	Main	145	-0.2	-1	0.18	-1.08
14	5.02	Main	125	0	-1.6	-0.02	-1.63
14	5.02	Main	-145	-0.6	1	0.48	1
14	5.02	Main	40	-0.6	1	-0.63	0.94
14	5.02	Main	-30	0	-1.6	0.51	-1.76
14	5.02	Main	-60	0	0.8	0.19	0.65
14	5.02	Filler	-105	1.25	-1.25	0.91	1.49
14	5.02	Main	60	0.6	1	0.66	0.9
14	5.02	Main	165	0	-0.4	0.02	-1.46
14	5.02	Main	-165	0	1.2	-0.16	0.49
14	5.02	Filler	-60	-2.5	0	1.25	-0.68
15	3.94	Poi	0	0	-0.4	-0.02	-0.48
15	3.94	Poi	0	0	-1.6	0.29	-1.17
15	3.94	Poi	0	-0.2	-1	-0.19	-1.04
15	3.94	Poi	0	0	0.8	0.01	0.77
15	3.94	Poi	0	-0.2	-1	-0.19	-0.96
15	3.94	Del	0	-0.6	1	-0.57	1.09
15	3.94	Del	0	0.6	1	0.72	1.22
15	3.94	Del	0	0	-1.6	0.48	-1.32
15	3.94	Del	0	0	0.8	1.48	0.5
15	3.94	Del	0	0.6	1	0.97	1.16
15	3.94	Del	0	0	-0.4	0.15	-0.21
15	3.94	Tel	30	0	-0.4	-0.16	-0.36
15	3.94	Tel	60	0	0.8	-0.08	-1.63
15	3.94	Tel	105	0.6	1	0.6	0.95
15	3.94	Tel	165	0	0.8	0.02	-0.26
15	3.94	Main	-40	0	-1.6	0.53	-0.98
15	3.94	Main	165	0.6	1	-0.58	0.65
15	3.94	Main	145	0	1.2	-0.02	0.95
15	3.94	Main	-105	-0.6	1	0.68	1.14
15	3.94	Filler	-145	0	2.5	-0.54	-2.45
15	3.94	Main	-145	0	-1.6	2.1	2
15	3.94	Main	105	0.2	-1	0.44	1.29
15	3.94	Main	40	-0.6	1	0.44	0.93
15	3.94	Main	-30	0	-0.4	0.15	0.87
15	3.94	Filler	60	-1.25	-1.25	-0.14	-0.12
15	3.94	Main	125	0	0.8	-0.18	0.95
15	3.94	Filler	40	-1.25	1.25	-1.16	1.46
15	3.94	Main	50	0	0.8	-0.22	0.91
15	3.94	Main	30	0	1.2	0.02	-1.26
15	3.94	Main	60	-0.2	-1	-0.12	-0.74
15	3.94	Filler	-30	1.25	1.25	-0.28	-0.97
15	3.94	Filler	165	1.25	-1.25	-0.01	-0.99
15	3.94	Main	-60	0.2	-1	-0.09	0.82
15	3.94	Filler	105	2.5	0	-0.31	0.77
15	3.94	Filler	-125	0	-2.5	0.11	0.07
15	3.94	Main	-125	0	-0.4	-0.33	1
15	3.94	Main	-165	-0.2	-1	0.07	-1.09
15	3.94	Filler	-50	-2.5	0	-0.28	0.71
15	3.94	Main	-50	0.6	1	0.12	0.78
16	5.38	Poi	0	-0.6	1	-1.12	0.76
16	5.38	Poi	0	-0.6	1	-1.15	0.8
16	5.38	Poi	0	0.6	1	0.22	0.81
16	5.38	Poi	0	0.6	1	0.07	0.84
16	5.38	Poi	0	0	-0.4	-0.31	-0.75
16	5.38	Poi	0	-0.2	-1	-0.62	-1.44
16	5.38	Poi	0	-0.6	1	-0.83	0.93
16	5.38	Poi	0	0	1.2	-0.27	1.72
16	5.38	Poi	0	-0.6	1	-1.3	0.83
16	5.38	Poi	0	0.2	-1	-0.18	-1.52
16	5.38	Poi	0	0	0.8	0.02	0.81
16	5.38	Del	0	0	-1.6	0	-1.51
16	5.38	Del	0	0	-1.6	0.1	-1.52
16	5.38	Del	0	-0.6	1	-0.59	1.04
16	5.38	Del	0	0	-0.4	0.11	-0.47
16	5.38	Tel	30	-0.2	-1	-0.49	-1.23
16	5.38	Tel	60	0	1.2	0.67	0.95
16	5.38	Tel	105	0	0.8	-0.12	0.8
16	5.38	Tel	165	-0.2	-1	0.13	-0.86
16	5.38	Main	-40	0.6	1	0.43	1.06
16	5.38	Main	-125	0	-1.6	0.1	-0.61
16	5.38	Main	60	0.2	-1	-0.17	-1.27
16	5.38	Main	30	0	-1.6	-0.12	-1.52
16	5.38	Filler	-50	0	2.5	-1.89	1.67
16	5.38	Filler	-60	1.25	1.25	0.83	1.29
16	5.38	Filler	125	-1.25	-1.25	0.7	0
16	5.38	Main	-60	0	1.2	-0.03	0.71
16	5.38	Main	-165	0	-0.4	-0.08	-1.59
16	5.38	Main	40	-0.6	1	-0.54	0.88
16	5.38	Main	125	0	1.2	0.05	1.13
16	5.38	Main	-50	-0.2	-1	-0.2	-1.06
16	5.38	Main	105	0.2	-1	-0.24	-1.11
16	5.38	Filler	145	0	-2.5	-0.04	-0.35
16	5.38	Filler	-30	-1.25	1.25	-0.92	0.93
16	5.38	Filler	40	2.5	0	1.99	-1.68
16	5.38	Main	-145	-0.6	1	0.59	1.07
16	5.38	Filler	-105	-2.5	0	-0.61	1.02
16	5.38	Filler	165	1.25	-1.25	-1.73	2.43
16	5.38	Main	-30	0	0.8	0.03	0.77
16	5.38	Main	165	0	0.8	0.46	1.22
16	5.38	Main	50	0	-0.4	-0.07	-0.33
16	5.38	Main	145	0.6	1	-0.6	0.97
16	5.38	Main	-105	-0.2	-1	0.25	-1.06
17	4.64	Poi	0	0	-0.4	0.32	-0.32
17	4.64	Poi	0	-0.6	1	-0.42	0.96
17	4.64	Poi	0	-0.6	1	-0.95	0.98
17	4.64	Poi	0	0	-1.6	0.06	-1.58
17	4.64	Del	0	0	1.2	0.49	-0.16
17	4.64	Del	0	0	-0.4	0	-0.47
17	4.64	Del	0	0	-0.4	0.39	-0.99
17	4.64	Del	0	0.6	1	0.65	0.82
17	4.64	Del	0	0	-1.6	0.01	-1.36
17	4.64	Del	0	0	1.2	-0.23	1.05
17	4.64	Tel	30	0	-1.6	0.93	0.51
17	4.64	Tel	60	-0.6	1	-0.8	0.41
17	4.64	Tel	105	0	-0.4	-0.3	0.28
17	4.64	Tel	165	0.2	-1	0.02	0.23
17	4.64	Filler	-50	-1.25	1.25	0.04	0.08
17	4.64	Filler	-105	1.25	1.25	-1.61	1.09
17	4.64	Main	50	0	-1.6	0.59	-1.43
17	4.64	Main	-145	0	1.2	0.67	1.2
17	4.64	Filler	125	0	2.5	1.35	-1.18
17	4.64	Filler	165	1.25	-1.25	-1.24	1.5
17	4.64	Filler	-30	0	-2.5	-0.82	2.3
17	4.64	Main	60	-0.6	1	-0.4	1
17	4.64	Main	145	-0.2	-1	0.55	-0.54
17	4.64	Main	30	0	-0.4	-0.02	-1.76
17	4.64	Main	105	0	-1.6	-0.88	-0.08
17	4.64	Main	40	0	0.8	-0.07	1.09
17	4.64	Main	-40	-0.2	-1	0.35	-0.98
17	4.64	Filler	60	-2.5	0	-1.47	1.83
17	4.64	Filler	-145	2.5	0	-1.67	0.66
17	4.64	Main	-105	-0.6	1	-0.56	0.84
17	4.64	Main	-60	0	1.2	0.51	1.22
17	4.64	Filler	40	-1.25	-1.25	-2.01	-0.29
17	4.64	Main	165	0	0.8	0.24	-1.15
17	4.64	Main	-50	0.6	1	1.44	0.52
17	4.64	Main	125	0	-0.4	-0.29	-1.55
17	4.64	Main	-125	0.2	-1	0.26	-0.86
17	4.64	Main	-30	0.2	-1	0.13	-1.11
17	4.64	Main	-165	0.6	1	-0.48	1.06
18	3.65	Poi	0	0	0.8	-0.11	0.77
18	3.65	Poi	0	0.2	-1	0.04	-1.15
18	3.65	Poi	0	0	1.2	-0.02	1.19
18	3.65	Poi	0	0	0.8	-0.04	0.78
18	3.65	Del	0	0	1.2	0.05	0.86
18	3.65	Del	0	0	0.8	1.14	-2.28
18	3.65	Del	0	0	1.2	-0.04	1.18
18	3.65	Del	0	-0.6	1	-0.5	-1.38
18	3.65	Del	0	0.6	1	0.83	1.1
18	3.65	Del	0	0	0.8	0.69	1.07
18	3.65	Del	0	-0.2	-1	0.03	-0.82
18	3.65	Tel	30	0.2	-1	0.33	-0.86
18	3.65	Tel	60	0	-1.6	0.1	-1.06
18	3.65	Tel	105	0	0.8	-0.25	0.93
18	3.65	Tel	165	-0.2	-1	0.31	1.15
18	3.65	Main	125	0	0.8	-0.14	-1.01
18	3.65	Main	-30	0	-1.6	-0.08	-1.14
18	3.65	Filler	-165	-2.5	0	2.09	-0.65
18	3.65	Main	105	0.2	-1	-1.43	0.03
18	3.65	Filler	145	-1.25	-1.25	0.29	1.59
18	3.65	Main	30	-0.2	-1	-0.51	-0.86
18	3.65	Filler	-50	0	2.5	-2.75	1.56
18	3.65	Filler	60	1.25	1.25	0.01	-0.49
18	3.65	Main	60	0	0.8	0.08	0.92
18	3.65	Main	40	-0.6	1	-0.09	0.89
18	3.65	Filler	125	1.25	-1.25	-1.27	-0.37
18	3.65	Main	165	-0.2	-1	-0.01	1.13
18	3.65	Filler	-105	0	-2.5	-0.08	0.96
18	3.65	Filler	40	-1.25	1.25	-1.04	2.11
18	3.65	Main	-145	0	-0.4	0.04	0.78
18	3.65	Main	50	0.6	1	0.11	-1.05
18	3.65	Main	-105	0	-1.6	0.05	0.85
18	3.65	Main	-165	0	1.2	-0.59	-1.46
18	3.65	Main	-40	0	1.2	0.13	0.9
18	3.65	Main	-60	0.2	-1	0.25	-0.89
18	3.65	Main	-125	-0.6	1	0.07	-0.92
18	3.65	Main	-50	0	-0.4	-0.12	1.02
18	3.65	Main	145	0.6	1	0.2	-0.95
18	3.65	Filler	-30	2.5	0	2.61	1.25
19	4.7	Poi	0	0	-1.6	-0.5	-2.27
19	4.7	Poi	0	0	1.2	-0.47	1.04
19	4.7	Poi	0	0	0.8	-0.36	0.59
19	4.7	Poi	0	0	0.8	-0.34	0.63
19	4.7	Poi	0	0.2	-1	0.09	-0.93
19	4.7	Del	0	-0.2	-1	-0.26	-1.03
19	4.7	Del	0	0	1.2	0.01	1.14
19	4.7	Del	0	0	-1.6	-0.02	-1.55
19	4.7	Del	0	0	0.8	0.24	0.83
19	4.7	Tel	30	0.2	-1	0.3	-0.91
19	4.7	Tel	60	0	-1.6	-0.28	-1.04
19	4.7	Tel	105	0	-1.6	-0.07	-1.51
19	4.7	Tel	165	-0.2	-1	0.14	-1.01
19	4.7	Main	-40	-0.2	-1	-0.09	-1.02
19	4.7	Filler	-145	2.5	0	-1.96	2.62
19	4.7	Main	40	0	0.8	-0.03	0.84
19	4.7	Filler	-165	1.25	1.25	-0.33	-1.02
19	4.7	Filler	105	-1.25	1.25	0	1.87
19	4.7	Filler	-60	0	2.5	-0.85	0.58
19	4.7	Main	165	-0.6	1	0.5	1.03
19	4.7	Main	-125	0	0.8	-0.04	0.66
19	4.7	Main	50	-0.6	1	-0.57	1
19	4.7	Main	60	0	1.2	0.03	1.06
19	4.7	Main	30	0	-1.6	0.07	-1.44
19	4.7	Main	-30	0	-0.4	-0.42	1.1
19	4.7	Main	-145	0	-0.4	-0.01	-1.5
19	4.7	Main	105	0	1.2	0.06	1.15
19	4.7	Filler	-125	-1.25	-1.25	1.82	-0.34
19	4.7	Filler	30	0	-2.5	-1.44	-2
19	4.7	Filler	40	-2.5	0	-1.8	1.51
19	4.7	Main	145	0	-1.6	-0.14	-0.57
19	4.7	Filler	50	1.25	-1.25	0.04	-1.6
19	4.7	Main	125	-0.2	-1	-0.14	-1.01
19	4.7	Main	-50	0.2	-1	0.26	-1.04
19	4.7	Main	-105	0.6	1	0.38	1.05
19	4.7	Main	-60	0.6	1	0.5	0.95
19	4.7	Main	-165	0.2	-1	0.05	-0.97
20	4.95	Poi	0	0	-0.4	-0.21	-0.61
20	4.95	Poi	0	0	1.2	-0.59	0.9
20	4.95	Poi	0	0.2	-1	-0.14	-1.55
20	4.95	Poi	0	0	-1.6	0.09	-1.65
20	4.95	Poi	0	-0.6	1	-0.5	0.97
20	4.95	Poi	0	-0.6	1	-0.65	1.03
20	4.95	Del	0	0	1.2	0.17	0.84
20	4.95	Del	0	0	-0.4	-0.12	-0.39
20	4.95	Del	0	0.2	-1	0.22	-1.14
20	4.95	Del	0	-0.6	1	-0.67	0.99
20	4.95	Tel	30	0	1.2	0.4	0.98
20	4.95	Tel	60	0	-0.4	0.06	-0.41
20	4.95	Tel	105	0	1.2	-0.01	0.78
20	4.95	Tel	165	0	-0.4	-0.19	1.35
20	4.95	Main	-125	0	-1.6	0.13	-0.42
20	4.95	Filler	-145	-2.5	0	-2.31	-2.33
20	4.95	Filler	125	-1.25	1.25	0.47	-0.73
20	4.95	Filler	40	0	-2.5	-0.23	-1.9
20	4.95	Main	40	0.6	1	0.6	1.02
20	4.95	Main	-30	-0.2	-1	-0.02	-0.87
20	4.95	Main	165	0	1.2	0.26	0.73
20	4.95	Main	-40	0	0.8	0.45	1.13
20	4.95	Filler	-105	0	2.5	-2.74	-0.79
20	4.95	Main	-50	0	-1.6	0.61	0.97
20	4.95	Filler	-60	2.5	0	0.62	2.48
20	4.95	Main	30	0	1.2	-0.09	1.32
20	4.95	Filler	165	-1.25	-1.25	0.53	-0.48
20	4.95	Filler	-50	1.25	-1.25	0.03	-1.18
20	4.95	Main	60	0	-0.4	-0.17	-1.14
20	4.95	Main	-105	0.2	-1	0.15	-0.32
20	4.95	Main	105	-0.2	-1	-0.2	-0.91
20	4.95	Filler	30	1.25	1.25	0.93	-0.46
20	4.95	Main	-145	-0.6	1	-0.41	-0.62
20	4.95	Main	-60	-0.6	1	0.34	0.74
20	4.95	Main	145	0	0.8	-0.03	1.11
20	4.95	Main	125	0	-0.4	-0.02	-1.62
20	4.95	Main	-165	0.6	1	-0.51	0.93
20	4.95	Main	50	0.2	-1	-0.36	-0.94
21	4.49	Poi	0	-0.2	-1	0.27	-0.23
21	4.49	Poi	0	-0.2	-1	0.46	-0.2
21	4.49	Poi	0	0.2	-1	0.11	-0.76
21	4.49	Poi	0	0.2	-1	0.03	-1.23
21	4.49	Poi	0	0.2	-1	-0.14	-1.51
21	4.49	Poi	0	-0.2	-1	-0.44	-1.3
21	4.49	Poi	0	0	-1.6	-0.07	-1.58
21	4.49	Del	0	0	0.8	0.08	0.78
21	4.49	Del	0	0	1.2	0.2	0.78
21	4.49	Del	0	0.6	1	0.08	1
21	4.49	Del	0	0	0.8	-0.08	0.99
21	4.49	Del	0	-0.2	-1	-0.02	-1
21	4.49	Tel	30	-0.6	1	-0.01	-1.21
21	4.49	Tel	60	0	-0.4	-0.1	-0.83
21	4.49	Tel	105	-0.2	-1	-0.05	-1.05
21	4.49	Tel	165	0	-1.6	-0.29	-1.19
21	4.49	Main	145	0	-1.6	-0.34	-0.55
21	4.49	Main	40	0	-1.6	-0.15	-2.03
21	4.49	Filler	60	1.25	-1.25	-0.01	-0.94
21	4.49	Main	165	0	0.8	-0.1	1.12
21	4.49	Main	-50	0	-0.4	-0.24	-0.32
21	4.49	Filler	165	1.25	1.25	-0.98	-1.69
21	4.49	Main	125	0	-0.4	0.13	-0.26
21	4.49	Main	-125	0.2	-1	0.05	-1.02
21	4.49	Main	60	0.6	1	0.56	1.06
21	4.49	Main	50	0.2	-1	0.09	-1.11
21	4.49	Filler	105	-1.25	1.25	-2.97	-0.91
21	4.49	Filler	-40	2.5	0	2.15	1.49
21	4.49	Filler	145	0	2.5	-0.27	-0.87
21	4.49	Main	-30	0	1.2	0.33	1.53
21	4.49	Main	105	0	1.2	-0.04	-0.39
21	4.49	Main	-40	0	0.8	-0.21	0.48
21	4.49	Main	-105	-0.6	1	-0.2	-0.99
21	4.49	Main	-60	-0.6	1	-0.95	1.02
21	4.49	Filler	-50	0	-2.5	1.36	-1.92
21	4.49	Filler	-125	-1.25	-1.25	1.18	-0.8
21	4.49	Main	-145	0.6	1	-0.1	-0.01
21	4.49	Main	-165	-0.2	-1	0.64	-1.28
21	4.49	Filler	-30	-2.5	0	-2.38	-1.37
21	4.49	Main	30	-0.2	-1	-0.43	-0.78
22	5.03	Poi	0	0.6	1	0.35	0.81
22	5.03	Poi	0	0	1.2	-0.05	1.2
22	5.03	Poi	0	0.6	1	0.44	0.85
22	5.03	Poi	0	0	-1.6	-0.04	-1.56
22	5.03	Del	0	0.6	1	0.61	0.86
22	5.03	Del	0	0	-1.6	0.27	-1.75
22	5.03	Del	0	-0.6	1	-0.63	1
22	5.03	Del	0	-0.2	-1	0.12	-0.77
22	5.03	Tel	30	0	0.8	0.4	0.24
22	5.03	Tel	60	0	-0.4	-0.03	-0.49
22	5.03	Tel	105	-0.6	1	0.56	1.02
22	5.03	Tel	165	-0.2	-1	0.07	-1.03
22	5.03	Main	-145	-0.2	-1	0	-0.48
22	5.03	Filler	-60	0	-2.5	0.82	-1.38
22	5.03	Main	50	-0.2	-1	0	-0.4
22	5.03	Filler	165	-1.25	-1.25	0.18	-1.17
22	5.03	Main	105	0	-1.6	-0.93	1.11
22	5.03	Main	60	0	-1.6	-0.3	-0.72
22	5.03	Main	-30	0	-0.4	-0.01	-0.99
22	5.03	Main	-105	-0.6	1	-0.12	1.03
22	5.03	Filler	50	1.25	1.25	1.7	2.58
22	5.03	Main	125	0.6	1	0	-0.87
22	5.03	Filler	-145	1.25	-1.25	-0.8	0.26
22	5.03	Filler	-40	-1.25	1.25	-0.23	-2.29
22	5.03	Main	40	0	1.2	-0.08	1.88
22	5.03	Main	165	0	-0.4	2.22	0.52
22	5.03	Main	-50	-0.6	1	0.48	2.94
22	5.03	Main	-125	0	1.2	-0.49	2.37
22	5.03	Filler	-30	0	2.5	-0.11	1.14
22	5.03	Main	145	0.2	-1	-0.04	0.87
22	5.03	Filler	125	2.5	0	0.29	-1.72
22	5.03	Filler	105	-2.5	0	0.16	-0.92
22	5.03	Main	30	0.6	1	-0.16	1.57
22	5.03	Main	-165	0	0.8	0.5	-0.1
22	5.03	Main	-60	0	0.8	0	0.78
22	5.03	Main	-40	0.2	-1	0.3	-1.15
23	4.36	Poi	0	0	0.8	0.17	0.81
23	4.36	Poi	0	0	1.2	-0.28	1.22
23	4.36	Poi	0	0	-1.6	0.05	-1.5
23	4.36	Poi	0	0.2	-1	0.14	-0.91
23	4.36	Del	0	0.6	1	0.71	0.43
23	4.36	Del	0	0.6	1	0.74	0.31
23	4.36	Del	0	0	-1.6	0.29	-1.68
23	4.36	Del	0	0	-1.6	-0.16	-1.8
23	4.36	Del	0	0	-1.6	0.53	-1.23
23	4.36	Del	0	0	-0.4	0.24	-0.77
23	4.36	Del	0	-0.6	1	-0.08	-0.42
23	4.36	Del	0	0	1.2	-0.15	0.86
23	4.36	Tel	30	0	1.2	0.28	0.46
23	4.36	Tel	60	0.6	1	0.8	0.38
23	4.36	Tel	105	0.6	1	-0.06	0.6
23	4.36	Tel	165	0	-1.6	-0.31	1.06
23	4.36	Filler	60	-2.5	0	-1.02	-0.1
23	4.36	Main	-40	0	1.2	0.06	-0.71
23	4.36	Main	-165	0.6	1	-0.19	0.73
23	4.36	Main	105	0	0.8	0.27	1.56
23	4.36	Filler	-165	0	-2.5	0.2	0.72
23	4.36	Filler	40	0	2.5	0.8	2.25
23	4.36	Main	30	0.2	-1	-0.06	0.34
23	4.36	Main	145	0	-0.4	-0.57	0.15
23	4.36	Main	-125	-0.2	-1	0.42	-0.37
23	4.36	Main	125	-0.6	1	0.49	1
23	4.36	Main	-50	0	-0.4	0.16	0.27
23	4.36	Filler	125	1.25	1.25	0.66	-1.6
23	4.36	Filler	-105	2.5	0	0.44	0.63
23	4.36	Main	165	0	1.2	1.94	0.82
23	4.36	Filler	-30	-1.25	1.25	-1.31	0.16
23	4.36	Main	40	0	-1.6	-1.05	-1.29
23	4.36	Main	-60	0	0.8	0.26	-0.21
23	4.36	Main	-30	0.6	1	0.73	0.84
23	4.36	Filler	-145	1.25	-1.25	0.53	-0.22
23	4.36	Main	50	-0.6	1	0.18	1.06
23	4.36	Main	-145	0	-1.6	-0.77	0.67
23	4.36	Main	-105	0.2	-1	0.33	-0.52
23	4.36	Main	60	-0.2	-1	0	-1.57
23	4.36	Filler	50	-1.25	-1.25	-1.78	-1.09
24	4.42	Poi	0	0.2	-1	0.13	-1.13
24	4.42	Poi	0	0	0.8	-0.02	0.78
24	4.42	Poi	0	0	-0.4	-0.16	-0.56
24	4.42	Poi	0	0.2	-1	0.11	-0.9
24	4.42	Del	0	0.2	-1	0.46	-1.18
24	4.42	Del	0	0	-1.6	0.08	-1.68
24	4.42	Del	0	-0.2	-1	-0.17	-0.83
24	4.42	Del	0	0	1.2	0.06	1.19
24	4.42	Tel	30	-0.6	1	0	1.24
24	4.42	Tel	60	-0.6	1	-0.51	1.11
24	4.42	Tel	105	-0.6	1	-0.57	1.08
24	4.42	Tel	165	0.6	1	0.7	0.83
24	4.42	Filler	105	-1.25	-1.25	0.16	0.86
24	4.42	Main	-60	-0.2	-1	1.54	-1.07
24	4.42	Filler	-60	0	-2.5	0.13	-0.77
24	4.42	Main	-105	0	-1.6	0.93	0.54
24	4.42	Main	-50	-0.6	1	0.46	1.06
24	4.42	Main	105	0	0.8	0.1	1.21
24	4.42	Main	30	0	-1.6	0.2	-1.35
24	4.42	Main	-145	-0.2	-1	0.24	-1.05
24	4.42	Filler	-40	-2.5	0	-1.94	-1.66
24	4.42	Main	-165	0	-0.4	0.04	-0.45
24	4.42	Main	125	0.6	1	-0.56	0.98
24	4.42	Filler	-30	0	2.5	-1.55	0.8
24	4.42	Main	165	-0.6	1	-0.62	0.93
24	4.42	Main	145	0.2	-1	0.44	1.04
24	4.42	Main	-125	0	1.2	-0.41	1.01
24	4.42	Main	40	0	0.8	0.5	0.96
24	4.42	Main	50	0.6	1	0.53	1.01
24	4.42	Filler	50	2.5	0	1.41	-2.08
24	4.42	Main	-40	0	1.2	0.2	1.18
24	4.42	Filler	125	1.25	1.25	0.05	-1.68
24	4.42	Filler	145	-1.25	1.25	1.61	-0.2
24	4.42	Main	-30	0	-0.4	0.01	-0.33
24	4.42	Filler	-165	1.25	-1.25	-0.56	0.96
24	4.42	Main	60	0.2	-1	0.49	-0.92
25	4.26	Poi	0	0	-0.4	-0.33	-0.76
25	4.26	Poi	0	-0.6	1	-0.62	0.99
25	4.26	Poi	0	0	-1.6	-0.29	-2.1
25	4.26	Poi	0	0	0.8	-0.25	0.63
25	4.26	Poi	0	-0.6	1	-0.58	0.99
25	4.26	Del	0	0.2	-1	0.27	-1.02
25	4.26	Del	0	0.2	-1	0.22	-0.91
25	4.26	Del	0	0	-0.4	0.19	-0.1
25	4.26	Del	0	0	1.2	0.37	1.4
25	4.26	Tel	30	-0.2	-1	-0.43	-1.08
25	4.26	Tel	60	0	1.2	0.15	1.14
25	4.26	Tel	105	0.6	1	-0.2	1.27
25	4.26	Tel	165	0	1.2	0.6	0.96
25	4.26	Main	-105	0	0.8	-0.04	1.14
25	4.26	Main	30	0.6	1	0.04	0.77
25	4.26	Main	105	-0.2	-1	0.08	-0.86
25	4.26	Filler	125	-1.25	-1.25	-0.3	1.72
25	4.26	Main	60	-0.2	-1	-0.3	-1.58
25	4.26	Main	-145	0	-0.4	0.1	1.26
25	4.26	Filler	-50	-1.25	1.25	-0.05	-0.28
25	4.26	Main	145	0	-1.6	-0.07	-1.58
25	4.26	Main	40	0.2	-1	0.15	-1.18
25	4.26	Filler	145	1.25	1.25	0.1	-1.74
25	4.26	Main	165	0.6	1	-0.38	-1.54
25	4.26	Main	50	0	0.8	-0.74	0.96
25	4.26	Main	-60	0	-0.4	0.98	0.13
25	4.26	Filler	-105	0	-2.5	0.9	1.7
25	4.26	Filler	-30	1.25	-1.25	1.24	-0.44
25	4.26	Main	125	0	1.2	-2.5	0.47
25	4.26	Filler	40	-2.5	0	-1.89	1.79
25	4.26	Filler	60	0	2.5	1.94	1.65
25	4.26	Main	-50	0	1.2	-0.07	0.67
25	4.26	Main	-165	0.2	-1	-0.31	-1
25	4.26	Main	-30	-0.6	1	1.23	0.01
25	4.26	Main	-40	0	-1.6	0.19	-0.79
25	4.26	Filler	-165	2.5	0	-2.53	0.5
25	4.26	Main	-125	-0.6	1	0.23	-0.37
26	3.61	Poi	0	0	-0.4	0.01	-0.44
26	3.61	Poi	0	-0.6	1	-0.75	0.96
26	3.61	Poi	0	0	0.8	-0.86	0.31
26	3.61	Poi	0	0	1.2	-0.33	1.1
26	3.61	Poi	0	0	-0.4	-0.79	0.31
26	3.61	Poi	0	0	1.2	-0.24	1.08
26	3.61	Del	0	0.6	1	1.19	1.33
26	3.61	Del	0	0	-0.4	0.56	0.19
26	3.61	Del	0	0	-0.4	-0.05	-0.27
26	3.61	Del	0	-0.2	-1	-0.17	-1.21
26	3.61	Del	0	0	1.2	-0.18	1.32
26	3.61	Del	0	0.2	-1	-0.19	-1.13
26	3.61	Tel	30	0.6	1	1.13	0.31
26	3.61	Tel	60	0.6	1	-0.06	1.17
26	3.61	Tel	105	0	1.2	-0.1	-1.47
26	3.61	Tel	165	-0.2	-1	0.28	-0.71
26	3.61	Filler	145	-1.25	1.25	-0.81	0.81
26	3.61	Main	-50	0	0.8	-0.02	-0.27
26	3.61	Main	-145	-0.6	1	0.52	-0.66
26	3.61	Filler	105	0	2.5	0.56	0.7
26	3.61	Main	60	0	1.2	0.27	-1.22
26	3.61	Filler	-50	1.25	-1.25	0.33	-1
26	3.61	Filler	165	-2.5	0	-0.02	-0.65
26	3.61	Main	30	0.6	1	1.7	0.49
26	3.61	Main	50	0.2	-1	0.11	-1.01
26	3.61	Main	40	0	-0.4	0.46	0.48
26	3.61	Main	-30	0	-1.6	0.15	-1.53
26	3.61	Main	-165	0	0.8	0.11	0.14
26	3.61	Filler	125	0	-2.5	1.21	-1.9
26	3.61	Main	-60	-0.2	-1	0.03	-0.45
26	3.61	Main	125	-0.2	-1	0.27	-1.24
26	3.61	Main	-125	0.6	1	-0.48	0.79
26	3.61	Filler	-60	-1.25	-1.25	-0.2	-1.75
26	3.61	Filler	-30	1.25	1.25	0.48	0.61
26	3.61	Main	165	0	1.2	0.47	-0.6
26	3.61	Main	105	0	-0.4	0	-1.64
26	3.61	Main	-40	-0.6	1	0.17	-0.58
26	3.61	Filler	-40	2.5	0	1.29	2.36
26	3.61	Main	-105	0.2	-1	-1.54	0.12
26	3.61	Main	145	0	-1.6	2.85	1.04
27	5.4	Poi	0	0	1.2	0.5	1.44
27	5.4	Poi	0	0	-0.4	0.32	-0.1
27	5.4	Poi	0	0.6	1	0.84	1.19
27	5.4	Poi	0	0	0.8	-0.47	0.52
27	5.4	Poi	0	0	-1.6	1	0.14
27	5.4	Poi	0	0	-1.6	0.48	-0.81
27	5.4	Poi	0	0	-1.6	0.02	-1.71
27	5.4	Poi	0	0	-0.4	0.31	-0.6
27	5.4	Del	0	0.2	-1	0.37	-1.09
27	5.4	Del	0	0.2	-1	0.59	-1.15
27	5.4	Del	0	0.2	-1	0.59	-0.61
27	5.4	Del	0	-0.6	1	-0.07	0.82
27	5.4	Del	0	-0.2	-1	0.52	-0.39
27	5.4	Del	0	0.6	1	0.98	0.13
27	5.4	Del	0	0.2	-1	1.13	0.51
27	5.4	Del	0	-0.2	-1	-0.83	-0.61
27	5.4	Del	0	0	-1.6	-0.02	-1.95
27	5.4	Del	0	0.6	1	0.3	0.74
27	5.4	Tel	30	-0.2	-1	-0.82	-1.32
27	5.4	Tel	60	0.6	1	0	1.12
27	5.4	Tel	105	0	0.8	0.2	0.47
27	5.4	Tel	165	0	0.8	0.42	0.23
27	5.4	Main	145	0.2	-1	-0.21	-1.09
27	5.4	Main	125	0	-1.6	-0.09	-2.02
27	5.4	Main	30	0	-1.6	-0.03	-1.67
27	5.4	Filler	-50	0	2.5	-1.3	1.15
27	5.4	Filler	30	2.5	0	0.48	-1.66
27	5.4	Filler	-125	1.25	-1.25	0.94	0.65
27	5.4	Filler	-105	1.25	1.25	-0.65	0.89
27	5.4	Filler	145	-1.25	1.25	-0.6	1.05
27	5.4	Main	165	0	-0.4	-0.04	-0.23
27	5.4	Main	-30	0	0.8	-0.14	-1.58
27	5.4	Main	-60	0.2	-1	-0.05	-0.58
27	5.4	Main	-40	-0.2	-1	-0.03	-0.92
27	5.4	Main	-50	-0.6	1	-0.21	0.46
27	5.4	Main	50	0	1.2	-0.17	0.92
27	5.4	Main	-145	0.6	1	-0.19	1.26
27	5.4	Filler	40	-1.25	-1.25	-0.72	0.62
27	5.4	Filler	165	0	-2.5	0.51	-2.75
27	5.4	Main	40	0	-0.4	0.07	-0.16
27	5.4	Main	60	0.6	1	-1.85	0.82
27	5.4	Main	-125	-0.6	1	-0.79	1
27	5.4	Main	105	0	1.2	0.36	1.36
27	5.4	Main	-105	-0.2	-1	-0.39	-1.01
27	5.4	Filler	-60	-2.5	0	0.25	-1.45
27	5.4	Main	-165	0	0.8	-0.11	1.29
28	4.16	Poi	0	0.6	1	0.53	0.97
28	4.16	Poi	0	0.6	1	0.3	0.79
28	4.16	Poi	0	-0.2	-1	-0.36	-1.21
28	4.16	Poi	0	-0.2	-1	-0.6	-0.86
28	4.16	Del	0	0	1.2	-0.17	-1.03
28	4.16	Del	0	-0.2	-1	0.18	-1.12
28	4.16	Del	0	-0.6	1	-0.3	0.78
28	4.16	Del	0	0.6	1	0.78	1.18
28	4.16	Del	0	0.2	-1	0.37	-0.1
28	4.16	Del	0	0.2	-1	0.18	-0.79
28	4.16	Tel	30	-0.2	-1	0.18	-0.62
28	4.16	Tel	60	0	0.8	0.11	0.89
28	4.16	Tel	105	0	0.8	-0.31	1.14
28	4.16	Tel	165	0	-0.4	-0.09	-1.51
28	4.16	Main	-105	-0.6	1	0.97	1.01
28	4.16	Filler	50	1.25	1.25	-0.58	0.94
28	4.16	Filler	-145	0	-2.5	0.09	-1.64
28	4.16	Main	-165	0	1.2	-0.44	0.93
28	4.16	Filler	165	-1.25	-1.25	0.45	-1.27
28	4.16	Filler	60	1.25	-1.25	0.01	-0.97
28	4.16	Main	40	0	-0.4	-0.4	0.4
28	4.16	Main	60	-0.2	-1	-0.22	-1.01
28	4.16	Filler	105	-2.5	0	-1.25	-0.88
28	4.16	Main	-30	0	0.8	0.03	0.5
28	4.16	Filler	-40	0	2.5	-0.22	1.92
28	4.16	Main	145	0	0.8	-0.47	0.65
28	4.16	Main	-50	0.2	-1	-0.25	-0.92
28	4.16	Main	-145	0.6	1	-0.74	1.01
28	4.16	Main	125	0.2	-1	-2.64	-0.46
28	4.16	Filler	-30	-1.25	1.25	-1.02	0.29
28	4.16	Main	105	0	-0.4	-0.01	-1.87
28	4.16	Main	50	0	1.2	-0.52	0.86
28	4.16	Main	-60	0	-1.6	-0.38	-1.89
28	4.16	Main	165	-0.2	-1	-0.31	2.23
28	4.16	Main	-125	0	-1.6	0.15	-1.61
28	4.16	Filler	-125	2.5	0	0.05	-0.26
28	4.16	Main	-40	-0.6	1	-0.38	2.44
28	4.16	Main	30	0.6	1	0.83	1.36
29	4.62	Poi	0	0	-1.6	0.07	-1.74
29	4.62	Poi	0	0	-0.4	-0.02	-0.5
29	4.62	Poi	0	0	-0.4	-0.17	-0.75
29	4.62	Poi	0	0	-0.4	0.41	-0.57
29	4.62	Del	0	0	1.2	-0.25	1.35
29	4.62	Del	0	-0.2	-1	-0.85	-0.77
29	4.62	Del	0	0	-1.6	0.03	-1.63
29	4.62	Del	0	0	-1.6	0.25	-1.29
29	4.62	Del	0	0	-0.4	0	-0.26
29	4.62	Tel	30	-0.2	-1	-0.76	-1.41
29	4.62	Tel	60	0	1.2	0.32	-0.96
29	4.62	Tel	105	-0.2	-1	-0.4	-0.59
29	4.62	Tel	165	0	-1.6	-0.39	-0.91
29	4.62	Filler	-125	-2.5	0	0.15	1.27
29	4.62	Main	125	0	0.8	-0.13	0.8
29	4.62	Filler	30	2.5	0	0.34	0.69
29	4.62	Main	50	-0.6	1	-0.83	0.73
29	4.62	Main	145	-0.6	1	0.45	-0.29
29	4.62	Main	-145	0	-0.4	0.04	-1.67
29	4.62	Main	60	0.6	1	0.64	0.59
29	4.62	Main	-30	0	0.8	-0.46	0.84
29	4.62	Main	105	-0.2	-1	0.44	-1.03
29	4.62	Filler	40	1.25	-1.25	0.77	-0.44
29	4.62	Main	-50	0	1.2	0.01	0.82
29	4.62	Main	-105	0	-1.6	-0.09	-1.53
29	4.62	Filler	165	0	-2.5	-1.91	0.13
29	4.62	Main	-40	0	-1.6	0.38	-1.62
29	4.62	Filler	-105	-1.25	-1.25	-0.06	2.36
29	4.62	Main	165	0.2	-1	-0.3	-1.05
29	4.62	Filler	-50	-1.25	1.25	-0.3	-1.35
29	4.62	Main	-165	0	1.2	0.14	1.24
29	4.62	Main	-60	0	-0.4	-0.03	1.11
29	4.62	Main	-125	0.6	1	1.01	0.82
29	4.62	Filler	145	1.25	1.25	0.03	0.54
29	4.62	Main	30	-0.2	-1	-0.19	-1.2
29	4.62	Filler	-60	0	2.5	-2.09	-0.03
29	4.62	Main	40	0.2	-1	0.13	-1.11
30	4.49	Poi	0	0.6	1	1.07	1.36
30	4.49	Poi	0	0	1.2	-0.23	1.12
30	4.49	Poi	0	0	0.8	0.39	1.09
30	4.49	Poi	0	0.6	1	0.4	0.99
30	4.49	Poi	0	0.6	1	0.73	0.59
30	4.49	Del	0	0.6	1	0.48	1.15
30	4.49	Del	0	0.2	-1	0.21	-1.04
30	4.49	Del	0	0.6	1	1.12	1.54
30	4.49	Del	0	0	0.8	-0.02	0.82
30	4.49	Del	0	0	0.8	0.3	0.63
30	4.49	Tel	30	0	-0.4	0.05	0.92
30	4.49	Tel	60	0	-0.4	0.12	-1.43
30	4.49	Tel	105	0	-0.4	0.33	-1.01
30	4.49	Tel	165	-0.6	1	0.18	1.02
30	4.49	Main	-125	0.2	-1	0.28	-0.05
30	4.49	Filler	40	0	-2.5	0.34	-1.51
30	4.49	Main	30	0.6	1	0.32	1
30	4.49	Main	-60	-0.6	1	-0.47	1.09
30	4.49	Main	50	0.2	-1	-0.08	-0.87
30	4.49	Filler	-145	1.25	1.25	-1.89	-0.13
30	4.49	Main	-105	0	-0.4	-0.01	-1.54
30	4.49	Main	-145	0.6	1	0.53	1.02
30	4.49	Filler	50	-2.5	0	0.68	0.79
30	4.49	Main	-40	-0.2	-1	-0.49	-0.08
30	4.49	Main	145	0	-1.6	0.44	0.86
30	4.49	Main	125	-0.2	-1	0.26	-0.68
30	4.49	Filler	125	1.25	-1.25	-1.33	-0.08
30	4.49	Main	-50	0	0.8	0.39	1.18
30	4.49	Filler	165	-1.25	-1.25	-0.4	0.63
30	4.49	Filler	-105	-1.25	1.25	0.1	0.56
30	4.49	Main	105	0	1.2	0.54	-0.99
30	4.49	Main	60	0	-0.4	0.04	-1.1
30	4.49	Main	165	0	0.8	0.46	1.07
30	4.49	Filler	-60	0	2.5	-1.29	0.91
30	4.49	Main	-165	-0.6	1	-0.31	1.2
30	4.49	Main	-30	0	-1.6	0.15	-1.05
30	4.49	Filler	-30	2.5	0	1.97	1.63
30	4.49	Main	40	0	1.2	0.63	1.05
31	4.68	Poi	0	-0.6	1	-0.13	1.17
31	4.68	Poi	0	0.6	1	0.77	1.1
31	4.68	Poi	0	0	-1.6	-0.21	-1.93
31	4.68	Poi	0	0.2	-1	0.29	-0.85
31	4.68	Poi	0	0	0.8	-0.05	0.91
31	4.68	Del	0	-0.6	1	-0.22	0.7
31	4.68	Del	0	0	1.2	-0.13	1.47
31	4.68	Del	0	0	-1.6	0.17	-1.52
31	4.68	Del	0	-0.6	1	-0.79	0.94
31	4.68	Tel	30	0	-0.4	0.18	-0.27
31	4.68	Tel	60	-0.2	-1	-0.13	-0.54
31	4.68	Tel	105	0	0.8	0.02	-0.86
31	4.68	Tel	165	0	0.8	-0.07	-1.4
31	4.68	Main	-125	0	-0.4	-0.29	1.01
31	4.68	Main	125	0.2	-1	0.01	-0.91
31	4.68	Filler	-125	-1.25	1.25	-0.19	1.03
31	4.68	Main	30	-0.2	-1	-0.21	-1.08
31	4.68	Main	-165	-0.6	1	-0.14	0.72
31	4.68	Main	-40	0	1.2	-0.15	0.29
31	4.68	Main	-60	0	-1.6	0.1	-1.09
31	4.68	Main	165	0.6	1	-0.53	0.72
31	4.68	Filler	105	0	2.5	0.75	-0.61
31	4.68	Main	50	-0.6	1	0.02	0.96
31	4.68	Filler	50	0	-2.5	0.12	-1.85
31	4.68	Main	60	0	0.8	-0.04	1
31	4.68	Filler	30	1.25	-1.25	0.34	-1.22
31	4.68	Filler	-40	-1.25	-1.25	-0.98	-0.22
31	4.68	Main	-30	0.2	-1	0.33	-0.68
31	4.68	Main	105	-0.2	-1	0.2	-1
31	4.68	Filler	-60	-2.5	0	-1.25	-2.24
31	4.68	Main	-105	0	0.8	0.3	0.68
31	4.68	Filler	165	1.25	1.25	1.32	-1.27
31	4.68	Main	145	0	1.2	0.1	0.96
31	4.68	Main	-50	0.6	1	-0.2	0.96
31	4.68	Filler	-145	2.5	0	-1.08	1.16
31	4.68	Main	-145	0	-1.6	0.05	-1.41
31	4.68	Main	40	0	-0.4	0.2	-1.29
32	4.68	Poi	0	0	-0.4	-0.45	-0.8
32	4.68	Poi	0	0	0.8	-0.33	0.65
32	4.68	Poi	0	0	-1.6	-0.4	-2.17
32	4.68	Poi	0	0.2	-1	-0.09	-1.34
32	4.68	Poi	0	0.6	1	0.35	0.9
32	4.68	Poi	0	0	0.8	-0.23	1.15
32	4.68	Del	0	0	0.8	0.15	0.84
32	4.68	Del	0	0	-0.4	0.19	-0.35
32	4.68	Del	0	0	-1.6	0.16	-1.43
32	4.68	Del	0	0	-0.4	0	-0.37
32	4.68	Tel	30	0	1.2	0.34	1.01
32	4.68	Tel	60	0.2	-1	-0.55	-0.78
32	4.68	Tel	105	-0.2	-1	-0.83	-0.13
32	4.68	Tel	165	0	1.2	0.16	1.37
32	4.68	Main	165	0	0.8	-0.28	0.42
32	4.68	Main	-105	-0.2	-1	-0.37	-0.96
32	4.68	Main	60	0	-1.6	0.13	-1.04
32	4.68	Main	-125	0	-1.6	0.02	-1.55
32	4.68	Filler	-50	1.25	1.25	0.57	1
32	4.68	Main	-50	0	-0.4	0.06	-1.72
32	4.68	Filler	-145	-1.25	-1.25	0	-0.46
32	4.68	Filler	60	2.5	0	0.01	-1.55
32	4.68	Filler	-165	0	-2.5	-0.03	-0.47
32	4.68	Main	-145	0.2	-1	-0.04	-0.2
32	4.68	Main	-40	0	0.8	-0.03	-1.42
32	4.68	Main	40	-0.6	1	0.57	1
32	4.68	Main	30	-0.2	-1	-0.06	-0.18
32	4.68	Filler	105	0	2.5	0.63	1.05
32	4.68	Main	-60	0	1.2	-0.03	0.89
32	4.68	Filler	-125	-2.5	0	-0.54	0.41
32	4.68	Main	-165	-0.6	1	-0.55	0.93
32	4.68	Main	125	0.6	1	0.3	0.98
32	4.68	Main	-30	0.2	-1	0.02	-0.57
32	4.68	Filler	30	1.25	-1.25	-0.18	0.88
32	4.68	Main	105	0	-0.4	-0.07	-0.44
32	4.68	Filler	40	-1.25	1.25	-0.44	1
32	4.68	Main	145	0	1.2	-0.09	1.2
32	4.68	Main	50	0.6	1	-0.6	1.02
33	4.64	Poi	0	0.2	-1	-0.21	-1.63
33	4.64	Poi	0	0	0.8	0.11	0.85
33	4.64	Poi	0	0	-1.6	1.71	1.71
33	4.64	Poi	0	0	1.2	-0.68	1.01
33	4.64	Poi	0	-0.6	1	-1.02	0.9
33	4.64	Poi	0	0.2	-1	0.33	-0.88
33	4.64	Poi	0	0.2	-1	0.17	-0.97
33	4.64	Del	0	-0.2	-1	-0.28	-1
33	4.64	Del	0	-0.2	-1	-0.21	-0.99
33	4.64	Del	0	-0.2	-1	-0.18	-1.11
33	4.64	Del	0	0	-1.6	0.19	-1.45
33	4.64	Tel	30	0.6	1	0.72	-0.6
33	4.64	Tel	60	-0.6	1	0.11	0.97
33	4.64	Tel	105	0	0.8	-0.32	1.22
33	4.64	Tel	165	0.6	1	0.13	0.61
33	4.64	Main	-60	0	1.2	-0.55	0.79
33	4.64	Main	-105	0	-1.6	0.14	1.1
33	4.64	Main	50	0.6	1	-0.35	1.03
33	4.64	Main	145	0.2	-1	-0.01	-0.96
33	4.64	Main	-125	-0.6	1	0.5	0.97
33	4.64	Main	-40	0	-0.4	-0.03	-0.54
33	4.64	Main	30	0.2	-1	-0.09	-1.38
33	4.64	Main	165	0	-0.4	0.06	-1.44
33	4.64	Main	-50	-0.6	1	0.16	-0.4
33	4.64	Main	-145	0	1.2	0.26	1
33	4.64	Main	60	-0.2	-1	0.35	1.05
33	4.64	Main	125	0.6	1	-0.09	1.07
33	4.64	Main	105	-0.2	-1	-0.26	-1.18
33	4.64	Filler	-50	1.25	-1.25	-0.39	1.76
33	4.64	Filler	105	1.25	1.25	-0.29	1
33	4.64	Filler	-145	0	2.5	-0.44	-1.02
33	4.64	Filler	125	-1.25	-1.25	-0.66	0.46
33	4.64	Filler	60	0	-2.5	0.33	1.08
33	4.64	Filler	-30	-1.25	1.25	0.27	1.42
33	4.64	Filler	-40	-2.5	0	0.1	1.28
33	4.64	Main	40	0	0.8	-1.89	0.05
33	4.64	Main	-165	0	0.8	-0.23	-0.08
33	4.64	Filler	165	2.5	0	-0.54	1.92
33	4.64	Main	-30	0	-1.6	0	-0.64
34	4.71	Poi	0	0	-1.6	0.65	-0.62
34	4.71	Poi	0	0.6	1	0.47	0.82
34	4.71	Poi	0	-0.6	1	-0.53	0.96
34	4.71	Poi	0	0	-1.6	0.27	-1.18
34	4.71	Poi	0	0	-1.6	0.04	-1.65
34	4.71	Del	0	0	1.2	0.16	1.23
34	4.71	Del	0	0	-0.4	0.03	-0.48
34	4.71	Del	0	-0.6	1	-0.46	1.01
34	4.71	Del	0	-0.2	-1	-0.14	-0.83
34	4.71	Tel	30	0.2	-1	0.18	-0.93
34	4.71	Tel	60	0	-1.6	-1.25	-0.52
34	4.71	Tel	105	0.2	-1	-0.97	-0.11
34	4.71	Tel	165	0	1.2	0.27	0.54
34	4.71	Main	-165	0	0.8	-0.05	0.96
34	4.71	Main	50	0	1.2	0.05	0.99
34	4.71	Filler	-50	-2.5	0	-1.86	-1.93
34	4.71	Filler	-30	-1.25	-1.25	-1.11	-1.07
34	4.71	Filler	60	-1.25	1.25	0.39	1.8
34	4.71	Main	-50	0	-0.4	0.2	-0.34
34	4.71	Filler	105	1.25	-1.25	-1.29	-0.1
34	4.71	Main	-125	0	-0.4	0.04	-0.99
34	4.71	Main	145	0.2	-1	-0.38	-0.45
34	4.71	Main	105	0	1.2	0.19	-1.17
34	4.71	Main	-60	-0.6	1	0.51	0.32
34	4.71	Main	-30	0	0.8	0.46	0.83
34	4.71	Main	40	0	-1.6	0.3	-0.56
34	4.71	Main	30	0.6	1	0.79	0.97
34	4.71	Main	-105	-0.2	-1	0.36	0.72
34	4.71	Main	-145	-0.6	1	-0.17	0.77
34	4.71	Filler	145	0	2.5	0.24	1.34
35	3.68	Poi	0	0	1.2	-0.07	1.26
35	3.68	Poi	0	0	-1.6	0.41	-0.87
35	3.68	Poi	0	-0.6	1	-0.3	1.26
35	3.68	Poi	0	0	-0.4	0.29	-0.05
35	3.68	Poi	0	0	1.2	0.48	0.66
35	3.68	Poi	0	0	-0.4	0.48	0.29
35	3.68	Poi	0	-0.6	1	-0.95	1.36
35	3.68	Poi	0	-0.6	1	0.98	1.21
35	3.68	Poi	0	0	-0.4	0.46	-0.64
35	3.68	Poi	0	0	-1.6	-0.25	-1.98
35	3.68	Del	0	0.6	1	0.69	1.02
35	3.68	Del	0	0.6	1	0.87	1.08
35	3.68	Del	0	0.2	-1	1.03	-1.28
35	3.68	Del	0	-0.6	1	0.15	1.42
35	3.68	Del	0	0	-1.6	0.41	-2.17
35	3.68	Del	0	-0.2	-1	-0.05	-0.97
35	3.68	Del	0	0	-0.4	0.09	0.23
35	3.68	Del	0	0	0.8	0.13	0.44
35	3.68	Tel	30	0.2	-1	0.77	-0.96
35	3.68	Tel	60	0	-1.6	-0.31	-1.4
35	3.68	Tel	105	-0.2	-1	-0.54	0.18
35	3.68	Tel	165	-0.2	-1	0.84	-1.16
35	3.68	Main	145	0	-1.6	-0.06	-1.55
35	3.68	Filler	40	1.25	1.25	-0.65	-1.36
35	3.68	Filler	50	0	-2.5	-2.26	-1.12
35	3.68	Main	-125	0.2	-1	-0.67	-1.16
35	3.68	Filler	105	2.5	0	-0.11	-0.24
35	3.68	Main	165	-0.6	1	0.74	0.87
35	3.68	Filler	-60	-1.25	1.25	-0.02	-1.03
35	3.68	Main	105	0	-0.4	1.93	-0.27
35	3.68	Main	-105	-0.2	-1	0.54	0.89
35	3.68	Main	-40	0.2	-1	0.34	-0.73
35	3.68	Main	-60	0	-0.4	0.02	0.17
35	3.68	Main	-165	0.6	1	-0.83	0.93
35	3.68	Main	50	-0.2	-1	-0.14	-0.95
35	3.68	Filler	145	-1.25	-1.25	-0.62	0.39
35	3.68	Main	30	-0.6	1	-0.54	1.76
35	3.68	Main	60	0	-1.6	-0.07	-1.02
35	3.68	Filler	-125	0	2.5	-0.85	1.22
35	3.68	Main	-50	0	0.8	-0.48	1.41
35	3.68	Main	-145	0	0.8	0.53	0.67
35	3.68	Main	40	0.6	1	0.86	1.16
35	3.68	Main	-30	0	1.2	0.03	1.36
35	3.68	Filler	-30	1.25	-1.25	1.33	-0.41
35	3.68	Filler	-165	-2.5	0	0.5	-1.08
35	3.68	Main	125	0	1.2	0.46	0.57
36	4.85	Poi	0	0	-0.4	-0.03	-0.42
36	4.85	Poi	0	0	-1.6	-0.02	-1.77
36	4.85	Poi	0	0	1.2	0.1	1.17
36	4.85	Poi	0	0	1.2	-0.01	1.15
36	4.85	Del	0	-0.6	1	-0.11	1.09
36	4.85	Del	0	0.2	-1	0.11	-1.08
36	4.85	Del	0	-0.6	1	-0.58	0.99
36	4.85	Del	0	-0.2	-1	0.04	-0.64
36	4.85	Tel	30	0.2	-1	0.11	-1
36	4.85	Tel	60	0	-1.6	0.27	0.09
36	4.85	Tel	105	0	-1.6	-0.71	1.07
36	4.85	Tel	165	0.6	1	-0.61	1.17
36	4.85	Filler	50	0	2.5	0.15	-0.45
36	4.85	Filler	-40	-1.25	-1.25	0.36	-1.1
36	4.85	Main	-60	0	0.8	-0.55	0.94
36	4.85	Main	60	0	-0.4	0	-0.58
36	4.85	Filler	60	0	-2.5	-2.03	-1.6
36	4.85	Filler	-165	1.25	-1.25	-0.52	-1.11
36	4.85	Main	105	0	1.2	0.13	1.19
36	4.85	Main	125	0	-1.6	-0.07	-0.59
36	4.85	Filler	105	2.5	0	-0.21	-1.38
36	4.85	Main	30	0.2	-1	0.28	-0.79
36	4.85	Filler	125	-2.5	0	0.03	0.37
36	4.85	Main	-105	-0.2	-1	0.43	-0.69
36	4.85	Filler	-145	1.25	1.25	-0.06	0.69
36	4.85	Main	-165	0.2	-1	0.09	-1.11
36	4.85	Main	-145	0.6	1	-0.45	1.06
36	4.85	Main	50	-0.2	-1	0.11	0.82
36	4.85	Filler	-30	-1.25	1.25	-0.59	0.99
36	4.85	Main	-30	0	-1.6	-0.15	-1.51
36	4.85	Main	-125	0	-0.4	0.02	-1.04
36	4.85	Main	40	0	1.2	-0.04	1.02
36	4.85	Main	165	-0.6	1	0.46	0.96
36	4.85	Main	145	0	0.8	-0.1	1.05
36	4.85	Main	-40	0.6	1	0.08	1.02
36	4.85	Main	-50	-0.6	1	0.02	0.82
37	5.08	Poi	0	0	-0.4	-0.95	-1.61
37	5.08	Poi	0	0	0.8	0.28	1.05
37	5.08	Poi	0	0.2	-1	-0.09	-1.51
37	5.08	Poi	0	-0.6	1	-0.5	1.03
37	5.08	Poi	0	0	1.2	-0.02	1.2
37	5.08	Poi	0	0.6	1	0.8	0.68
37	5.08	Del	0	0	0.8	0.28	-0.05
37	5.08	Del	0	0	-0.4	0.35	-0.7
37	5.08	Del	0	0.2	-1	0.53	-1.12
37	5.08	Del	0	0	-0.4	0.21	-0.17
37	5.08	Del	0	0	-0.4	0.3	0.11
37	5.08	Del	0	-0.6	1	0.05	1.26
37	5.08	Del	0	0	-0.4	0.25	-0.46
37	5.08	Tel	30	0	-0.4	0.46	-0.02
37	5.08	Tel	60	-0.6	1	-0.42	-1.17
37	5.08	Tel	105	0	1.2	-0.6	1.4
37	5.08	Tel	165	0	0.8	0.63	0.68
37	5.08	Main	-60	-0.6	1	-0.27	1.2
37	5.08	Main	40	0	1.2	0.46	1.3
37	5.08	Main	-30	0	0.8	-0.02	0.85
37	5.08	Filler	50	0	2.5	0.44	-1.31
37	5.08	Main	125	-0.2	-1	0.18	-1.3
37	5.08	Filler	60	0	-2.5	-0.48	1.3
37	5.08	Main	-165	0.6	1	0.98	1.1
37	5.08	Main	-50	-0.2	-1	-0.46	-1.27
37	5.08	Filler	-40	1.25	-1.25	-1.31	0.9
37	5.08	Filler	-30	-1.25	-1.25	-0.44	-1.22
37	5.08	Filler	-165	2.5	0	-2.2	0.3
37	5.08	Filler	-145	1.25	1.25	1.13	0.93
37	5.08	Main	50	0.2	-1	-0.55	-1.32
37	5.08	Main	-125	0.2	-1	-0.66	-0.73
37	5.08	Filler	125	-2.5	0	1.53	2.07
37	5.08	Main	-105	0	1.2	0.25	1.32
37	5.08	Main	105	-0.6	1	0.66	0.85
37	5.08	Main	-145	0	-0.4	-0.01	-0.6
37	5.08	Main	145	0	-1.6	0.09	-0.29
37	5.08	Main	165	0	0.8	-0.23	0.36
37	5.08	Main	30	0.6	1	-0.11	-1.64
37	5.08	Main	60	0	-0.4	0.07	-0.29
37	5.08	Filler	105	-1.25	1.25	0.12	-0.35
37	5.08	Main	-40	0	-1.6	0.01	-1.45
38	4.63	Del	0	0	-0.4	-0.25	-0.4
38	4.63	Del	0	0	-0.4	-1.3	-2.18
38	4.63	Del	0	-0.6	1	-0.53	0.99
38	4.63	Tel	30	0.2	-1	0.42	-1.01
38	4.63	Tel	60	-0.2	-1	0.28	-0.39
38	4.63	Tel	105	0	-0.4	-0.02	-0.48
38	4.63	Tel	165	0	0.8	-0.2	-0.53
38	4.63	Main	50	0	1.2	0.62	0.89
38	4.63	Filler	40	1.25	-1.25	0.04	-1.08
38	4.63	Filler	-50	2.5	0	2.59	-1.75
38	4.63	Main	-165	0	-1.6	1.05	2.15
38	4.63	Main	-30	0	-1.6	-0.22	-0.45
38	4.63	Filler	-60	1.25	1.25	-2.47	-0.99
38	4.63	Main	145	0	1.2	0.11	0.88
38	4.63	Main	125	0	0.8	0.53	0.63
38	4.63	Filler	-30	-2.5	0	0.25	-0.05
38	4.63	Main	30	-0.6	1	-0.53	0.74
38	4.63	Main	105	0.6	1	-0.22	-1.35
38	4.63	Main	40	0.2	-1	0.03	1.64
38	4.63	Main	60	-0.2	-1	-0.1	-1.5
38	4.63	Filler	145	0	-2.5	-0.04	-0.5
38	4.63	Main	-50	0	-0.4	0.1	-0.36
38	4.63	Filler	-105	-1.25	1.25	0.59	1.39
38	4.63	Filler	165	-1.25	-1.25	-0.19	-3.53
38	4.63	Main	-40	0	0.8	0.68	0.46
38	4.63	Main	-60	0.6	1	-0.37	1.41
38	4.63	Filler	125	0	2.5	2.2	-1.59
38	4.63	Main	-145	0	-0.4	-0.06	-1.46
38	4.63	Main	-105	-0.6	1	-0.64	1.18
38	4.63	Main	165	-0.2	-1	0.22	-0.63
38	4.63	Main	-125	0.2	-1	0.05	0.25
39	5.07	Poi	0	0.6	1	0.47	0.94
39	5.07	Poi	0	-0.6	1	-0.76	0.96
39	5.07	Poi	0	0.6	1	0.72	1.08
39	5.07	Poi	0	-0.2	-1	-0.28	-0.91
39	5.07	Del	0	0	-1.6	-0.09	-1.52
39	5.07	Del	0	0	0.8	0.11	0.47
39	5.07	Del	0	-0.2	-1	2.15	1.32
39	5.07	Del	0	0	-1.6	0.03	-1.56
39	5.07	Del	0	0	-1.6	0.06	-1.68
39	5.07	Tel	30	0	-1.6	0.02	-1.35
39	5.07	Tel	60	0	-1.6	0.24	-1.62
39	5.07	Tel	105	-0.2	-1	-1.46	0.03
39	5.07	Tel	165	0.6	1	0.77	1.3
39	5.07	Main	40	-0.2	-1	-0.07	-1.64
39	5.07	Filler	-30	-1.25	1.25	0.17	-1.19
39	5.07	Main	-60	-0.6	1	-0.51	1.13
39	5.07	Filler	-125	0	2.5	-2.09	-1.52
39	5.07	Main	30	0	1.2	-0.03	1.12
39	5.07	Main	105	0.6	1	-0.58	1.01
39	5.07	Main	125	0	-1.6	0.03	-0.69
39	5.07	Filler	165	2.5	0	2.4	-0.6
39	5.07	Main	60	0	0.8	0.08	1.01
39	5.07	Main	165	-0.2	-1	-0.04	-0.92
39	5.07	Filler	-145	1.25	-1.25	-3.17	-0.64
39	5.07	Filler	60	-1.25	-1.25	-1.44	-0.17
39	5.07	Main	-40	0.6	1	0.56	-1.73
39	5.07	Main	-50	0	-1.6	0.9	-1.28
39	5.07	Main	50	0.2	-1	-0.08	-0.96
39	5.07	Main	-105	0	-0.4	1.33	0.01
39	5.07	Main	-165	0	0.8	-0.28	1.18
39	5.07	Filler	-40	-2.5	0	-2.7	-0.34
39	5.07	Main	145	0.2	-1	-0.17	0.69
39	5.07	Filler	50	1.25	1.25	1.36	0.38
39	5.07	Main	-125	-0.6	1	0.03	0.84
39	5.07	Main	-145	0	1.2	-0.6	-0.05
39	5.07	Main	-30	0	-0.4	-0.17	-0.56
39	5.07	Filler	105	0	-2.5	-2.91	-0.85
40	4.76	Poi	0	0	1.2	-0.33	1.15
40	4.76	Poi	0	0	-0.4	-0.14	-0.55
40	4.76	Poi	0	-0.6	1	-1.07	0.93
40	4.76	Poi	0	0.2	-1	-0.08	-0.84
40	4.76	Del	0	0.2	-1	0.49	-1.33
40	4.76	Del	0	0.6	1	0.67	1
40	4.76	Del	0	0	1.2	0.11	1.21
40	4.76	Del	0	-0.2	-1	-0.09	-0.93
40	4.76	Tel	30	-0.6	1	-0.09	1.11
40	4.76	Tel	60	0	0.8	-0.57	0.54
40	4.76	Tel	105	0	-0.4	0.02	0.89
40	4.76	Tel	165	0	-1.6	0.09	-0.54
40	4.76	Filler	50	-2.5	0	-1.02	1.52
40	4.76	Main	145	-0.6	1	0.12	-0.64
40	4.76	Filler	145	0	2.5	-0.03	-0.37
40	4.76	Main	-30	0	1.2	0	0.98
40	4.76	Main	-145	0.6	1	-0.03	-1.17
40	4.76	Main	60	0	0.8	0.01	-1.01
40	4.76	Main	30	0.2	-1	0.26	-1.2
40	4.76	Main	-60	0	-0.4	0.11	-0.89
40	4.76	Main	-40	-0.6	1	-0.79	1.14
40	4.76	Main	50	-0.2	-1	0.08	-0.45
40	4.76	Filler	-125	1.25	-1.25	0.03	2
40	4.76	Main	125	0	0.8	0.07	1.19
40	4.76	Main	-50	0.6	1	-0.41	1.34
40	4.76	Filler	105	-1.25	-1.25	0.26	1.51
40	4.76	Filler	40	0	-2.5	-0.1	-1.64
40	4.76	Filler	-30	2.5	0	1.75	0.34
40	4.76	Main	105	0	-0.4	-0.79	0.18
40	4.76	Main	165	0.2	-1	-0.68	1.06
40	4.76	Main	-105	0	-1.6	0.23	-0.16
40	4.76	Filler	-165	1.25	1.25	0.09	0.22
40	4.76	Filler	-60	-1.25	1.25	-0.78	0.96
40	4.76	Main	-125	0	1.2	-0.4	1.25
40	4.76	Main	-165	-0.2	-1	-0.09	0.87
40	4.76	Main	40	0	-1.6	-0.99	-1.29
41	5.38	Poi	0	0	1.2	-0.41	1.03
41	5.38	Poi	0	0	-1.6	-0.2	-2.03
41	5.38	Poi	0	0	-0.4	-0.19	-0.57
41	5.38	Poi	0	0.6	1	0.65	1.13
41	5.38	Del	0	0	1.2	0.15	1.23
41	5.38	Del	0	-0.2	-1	-0.13	-1.05
41	5.38	Del	0	-0.6	1	-0.53	1.07
41	5.38	Del	0	0	1.2	0.18	1.24
41	5.38	Tel	30	-0.6	1	-0.5	1.01
41	5.38	Tel	60	0.6	1	0.46	0.87
41	5.38	Tel	105	0	0.8	-0.03	1.18
41	5.38	Tel	165	-0.6	1	-0.73	0.95
41	5.38	Filler	-125	-1.25	-1.25	-1.27	-0.48
41	5.38	Main	-30	0	1.2	-0.6	0.37
41	5.38	Main	-50	0.6	1	-0.9	0.8
41	5.38	Filler	145	0	-2.5	0.01	-1.93
41	5.38	Main	40	0	-1.6	0.13	-1.6
41	5.38	Filler	40	-1.25	1.25	-0.73	0.81
41	5.38	Main	105	0	-1.6	0.01	-1.69
41	5.38	Filler	-105	0	2.5	-0.14	0.42
41	5.38	Filler	-165	1.25	-1.25	0.42	-0.92
41	5.38	Filler	50	2.5	0	0.59	0
41	5.38	Main	-145	0.6	1	-1.14	0.93
41	5.38	Main	145	-0.6	1	0.73	1.09
41	5.38	Main	125	-0.2	-1	0.56	0.95
41	5.38	Main	-125	0.2	-1	0.31	-1.08
41	5.38	Main	165	0	0.8	0.18	0.57
41	5.38	Filler	60	-2.5	0	-1.26	0.79
41	5.38	Main	30	-0.2	-1	-0.32	-0.71
41	5.38	Filler	-30	1.25	1.25	0.15	1.32
41	5.38	Main	60	0	0.8	-0.6	0.35
41	5.38	Main	-165	0	1.2	0.27	1.29
41	5.38	Main	-40	0	-0.4	-0.17	-0.05
41	5.38	Main	-105	0	-0.4	-0.11	-0.21
41	5.38	Main	-60	0.2	-1	0.17	-1.2
41	5.38	Main	50	-0.6	1	-0.62	1.09
42	3.88	Del	0	0	1.2	2.25	-0.3
42	3.88	Del	0	0	-0.4	0.49	0.15
42	3.88	Del	0	-0.2	-1	-0.02	-0.82
42	3.88	Del	0	0	1.2	-0.04	1.23
42	3.88	Del	0	-0.2	-1	-0.27	-1.06
42	3.88	Tel	30	0	-0.4	-0.69	-0.66
42	3.88	Tel	60	0.2	-1	-0.17	-1.02
42	3.88	Tel	105	0	-0.4	0.03	-0.28
42	3.88	Tel	165	0.6	1	0.56	1.01
42	3.88	Filler	-125	-2.5	0	1.7	0.36
42	3.88	Main	105	0.6	1	-0.54	0.76
42	3.88	Main	60	0	0.8	0.21	0.54
42	3.88	Main	-165	0	0.8	-0.13	1.22
42	3.88	Main	50	0	1.2	-0.03	1
42	3.88	Filler	30	2.5	0	1	0.11
42	3.88	Filler	105	1.25	1.25	0.74	-1.46
42	3.88	Main	165	0	-1.6	0.03	0.05
42	3.88	Filler	-165	0	2.5	1.41	1.53
42	3.88	Main	-50	0.6	1	0.72	1.01
42	3.88	Main	-105	0	-0.4	-0.1	-0.2
42	3.88	Main	125	0.2	-1	-0.46	-1.04
42	3.88	Main	40	0.2	-1	-0.11	-1.05
42	3.88	Filler	-145	-1.25	1.25	0.38	0.25
42	3.88	Main	-40	0	-1.6	0.19	-0.9
42	3.88	Main	30	0	-0.4	0.08	-0.2
42	3.88	Filler	60	0	-2.5	-0.85	-1.31
42	3.88	Main	-60	-0.2	-1	0.66	-1.53
42	3.88	Main	-30	-0.6	1	-0.53	1.06
42	3.88	Filler	50	1.25	-1.25	0.46	-1.65
42	3.88	Main	-125	-0.6	1	0.57	1.04
42	3.88	Main	-145	0	1.2	0.02	0.78
42	3.88	Main	145	-0.2	-1	0.35	-0.84
42	3.88	Filler	-40	-1.25	-1.25	-0.23	-2.06
43	4.46	Filler	-105	0	2.5	-2.39	-0.92
43	4.46	Main	40	0	-0.4	0.05	-0.37
43	4.46	Main	-125	0	-1.6	0.05	-0.45
43	4.46	Filler	-40	-1.25	-1.25	-0.01	-1.53
43	4.46	Main	-105	0.2	-1	-0.15	-0.91
43	4.46	Main	30	0	0.8	-0.01	0.5
43	4.46	Filler	50	1.25	1.25	1.76	-0.02
43	4.46	Main	50	0	-1.6	0.01	-1.57
43	4.46	Filler	30	0	-2.5	-1.25	-1.93
43	4.46	Main	-50	0.6	1	-0.67	1.01
43	4.46	Main	-165	-0.6	1	-0.39	0.85
43	4.46	Main	-30	-0.2	-1	-0.11	-0.85
43	4.46	Main	-40	0.2	-1	0.43	-1.31
43	4.46	Filler	60	1.25	-1.25	-0.36	0.19
43	4.46	Main	-60	-0.6	1	-0.6	0.99
43	4.46	Main	105	-0.2	-1	-0.09	-0.95
43	4.46	Main	-145	0	-0.4	-0.56	1.06
43	4.46	Main	165	0	1.2	0.21	0.41
43	4.46	Filler	-125	-2.5	0	0.4	-0.24
43	4.46	Filler	165	2.5	0	-0.57	0.71
43	4.46	Main	125	0	0.8	-0.41	0.57
43	4.46	Main	145	0.6	1	0.26	1.12
43	4.46	Filler	-145	-1.25	1.25	0.62	0.62
43	4.46	Main	60	0	1.2	0.3	1.18
44	4.67	Poi	0	0	-0.4	-0.16	-0.53
44	4.67	Poi	0	0	0.8	0.38	0.92
44	4.67	Poi	0	0	1.2	0.15	1.22
44	4.67	Poi	0	0	-0.4	-0.01	-0.42
44	4.67	Del	0	0.6	1	0.63	0.82
44	4.67	Del	0	0	-0.4	0.12	-0.59
44	4.67	Del	0	0	0.8	1.79	0.1
44	4.67	Del	0	-0.2	-1	-0.09	-0.72
44	4.67	Del	0	0.6	1	0.75	1.03
44	4.67	Tel	30	0	0.8	1.92	1.69
44	4.67	Tel	60	0.6	1	0.56	0.8
44	4.67	Tel	105	-0.6	1	-0.02	-0.44
44	4.67	Tel	165	0	1.2	0.59	0.97
44	4.67	Main	-145	0.6	1	-0.46	1.04
44	4.67	Main	30	0.2	-1	0.41	-0.48
44	4.67	Main	-165	-0.6	1	-0.74	0.67
44	4.67	Main	60	0	0.8	-0.11	1.66
44	4.67	Filler	-145	-1.25	-1.25	-0.13	1.9
44	4.67	Main	125	0.2	-1	0.15	-1.27
44	4.67	Filler	-105	1.25	1.25	-0.69	0.91
44	4.67	Filler	-50	-2.5	0	-0.08	-1.94
44	4.67	Main	-30	-0.6	1	0.88	0.98
44	4.67	Filler	165	1.25	-1.25	0.01	0.07
44	4.67	Main	40	0	1.2	-0.02	0.41
44	4.67	Filler	125	-1.25	1.25	-0.71	1.02
44	4.67	Main	-50	0	-1.6	0.7	1.07
44	4.67	Main	165	-0.2	-1	-0.33	-0.98
44	4.67	Filler	40	0	2.5	-0.48	-2.48
44	4.67	Main	-60	0	-0.4	-0.06	0.45
44	4.67	Filler	30	2.5	0	1.42	0.59
44	4.67	Main	-105	0	1.2	-0.2	1.29
44	4.67	Main	50	-0.2	-1	0.49	-0.91
44	4.67	Main	-40	0.6	1	-0.76	1
44	4.67	Filler	-60	0	-2.5	0.05	-0.08
44	4.67	Main	-125	0	0.8	-0.07	0.68
44	4.67	Main	145	0	-1.6	0.03	-1.61
44	4.67	Main	105	0	-0.4	0.11	-1.73
45	4.42	Poi	0	0.2	-1	0.05	-1.12
45	4.42	Poi	0	0	0.8	-1.11	0.09
45	4.42	Poi	0	0	1.2	-0.45	0.61
45	4.42	Poi	0	0	1.2	-0.18	1.08
45	4.42	Poi	0	-0.2	-1	-0.27	-1.08
45	4.42	Poi	0	0	-1.6	0.26	-1.61
45	4.42	Del	0	-0.6	1	0.42	0.69
45	4.42	Del	0	0	-0.4	0.08	-1.04
45	4.42	Del	0	0.2	-1	0.02	-1.15
45	4.42	Del	0	-0.6	1	0	0.96
45	4.42	Del	0	0.2	-1	0.04	-0.95
45	4.42	Del	0	0	-1.6	0.76	1.32
45	4.42	Del	0	-0.6	1	-0.19	-1.27
45	4.42	Del	0	0.2	-1	0.3	-0.33
45	4.42	Del	0	0	0.8	0.26	0.77
45	4.42	Del	0	0	-0.4	-0.12	-0.98
45	4.42	Del	0	0	-1.6	0.17	-1.49
45	4.42	Tel	30	0	-0.4	0.04	-1.39
45	4.42	Tel	60	0	-1.6	0.09	-1.52
45	4.42	Tel	105	0	0.8	-0.78	0.66
45	4.42	Tel	165	-0.2	-1	0.49	0.1
45	4.42	Main	-165	0	-1.6	-0.13	-0.27
45	4.42	Main	-40	0	-1.6	-0.37	-1.1
45	4.42	Main	60	0	-0.4	-0.15	-0.06
45	4.42	Filler	105	0	-2.5	-0.04	-0.77
45	4.42	Filler	40	-2.5	0	0.07	-0.24
45	4.42	Filler	-30	1.25	-1.25	1.65	0.62
45	4.42	Main	105	0.6	1	0.4	1.03
45	4.42	Main	-145	0	1.2	-0.17	1.01
45	4.42	Main	30	0.2	-1	0	-0.58
45	4.42	Main	50	0.6	1	0.54	0.94
45	4.42	Main	125	-0.2	-1	0.12	-1.27
45	4.42	Main	40	0	1.2	-0.4	0.29
45	4.42	Main	-30	0	0.8	-0.02	0.83
45	4.42	Filler	165	-1.25	-1.25	1.24	1.46
45	4.42	Filler	145	2.5	0	-2.09	-1.68
45	4.42	Filler	-60	-1.25	1.25	-2.75	-0.23
45	4.42	Main	-60	-0.2	-1	-0.85	-1.29
45	4.42	Main	-105	0.2	-1	0.34	-0.88
45	4.42	Filler	-50	0	2.5	-2.13	1.76
45	4.42	Main	-125	0	-0.4	-0.15	-1.13
45	4.42	Main	-50	-0.6	1	-0.48	0.97
45	4.42	Main	145	-0.6	1	0.01	-1.41
45	4.42	Filler	-125	1.25	1.25	-2.07	0.35
45	4.42	Main	165	0	0.8	-0.6	0.96
46	3.98	Poi	0	0	1.2	-0.26	1.13
46	3.98	Poi	0	0	0.8	-0.02	0.82
46	3.98	Poi	0	-0.2	-1	0.11	-0.64
46	3.98	Poi	0	-0.6	1	-0.67	1.11
46	3.98	Del	0	0.6	1	0.61	0.88
46	3.98	Del	0	0	-0.4	0.3	-0.59
46	3.98	Del	0	0	0.8	0.2	0.87
46	3.98	Del	0	0	1.2	-0.06	1.15
46	3.98	Tel	30	0	-1.6	0	-1.49
46	3.98	Tel	60	0	0.8	-0.23	0.64
46	3.98	Tel	105	0	1.2	-0.23	-0.57
46	3.98	Tel	165	-0.2	-1	0.22	0.94
46	3.98	Filler	-40	-1.25	-1.25	0.05	0.08
46	3.98	Filler	60	1.25	-1.25	0	-2.52
46	3.98	Main	125	0.2	-1	-1.5	-0.31
46	3.98	Filler	-105	0	2.5	-0.71	-1.64
46	3.98	Filler	145	0	-2.5	-1.57	2.04
46	3.98	Main	30	-0.2	-1	-0.85	1.76
46	3.98	Main	-165	0.6	1	0.08	1.07
46	3.98	Filler	-125	-2.5	0	0.26	0.33
46	3.98	Main	-105	0	1.2	-1.76	-1.32
46	3.98	Main	-30	0	0.8	0.42	0.58
46	3.98	Main	60	0	1.2	0.47	1.21
46	3.98	Filler	50	2.5	0	1.23	0.5
46	3.98	Main	145	0	-1.6	0.53	-0.93
46	3.98	Main	165	-0.2	-1	0.28	-0.87
46	3.98	Main	-145	0	-0.4	1.35	-0.84
46	3.98	Main	40	0.6	1	-0.55	0.76
46	3.98	Main	-50	-0.6	1	-0.59	0.06
46	3.98	Main	105	-0.6	1	-0.2	1.25
46	3.98	Main	-40	0.2	-1	0.27	-1.45
46	3.98	Filler	165	1.25	1.25	-1.84	0.58
46	3.98	Filler	-30	-1.25	1.25	-1.98	0.59
46	3.98	Main	50	0	-0.4	-0.15	-0.19
46	3.98	Main	-125	0	0.8	-1.24	0.49
46	3.98	Main	-60	0	-1.6	-0.32	-1.36
47	4.21	Poi	0	0	-1.6	0.23	-1.14
47	4.21	Poi	0	-0.6	1	-0.41	1.16
47	4.21	Poi	0	0	0.8	-0.27	0.62
47	4.21	Poi	0	0.2	-1	0	-1.23
47	4.21	Poi	0	-0.2	-1	-0.12	-1.02
47	4.21	Del	0	-0.6	1	0.25	-0.34
47	4.21	Del	0	0	1.2	0.88	-0.14
47	4.21	Del	0	0	-1.6	0.15	-1.58
47	4.21	Del	0	0	1.2	0.71	0.19
47	4.21	Del	0	0	1.2	0.1	0.81
47	4.21	Del	0	0	0.8	0.39	0.92
47	4.21	Del	0	0	0.8	-2.42	-0.19
47	4.21	Del	0	0	1.2	-0.4	1.24
47	4.21	Tel	30	0	1.2	0.66	0.79
47	4.21	Tel	60	0	0.8	0.03	-1.15
47	4.21	Tel	105	0	1.2	0	0.95
47	4.21	Tel	165	0	1.2	-0.03	-1.05
47	4.21	Filler	-165	0	-2.5	0.07	-1.24
47	4.21	Filler	-40	-2.5	0	-1.62	-1.44
47	4.21	Main	-40	0	1.2	0.76	-2.1
47	4.21	Main	145	0	1.2	0.19	-0.49
47	4.21	Main	-125	0	0.8	0.15	1.06
47	4.21	Main	40	0.6	1	0.43	0.96
47	4.21	Main	105	0.6	1	-0.21	0.99
47	4.21	Main	-165	-0.2	-1	-0.02	-1.11
47	4.21	Main	165	-0.6	1	-0.84	1.34
47	4.21	Filler	145	-1.25	-1.25	-0.42	1.58
47	4.21	Filler	-60	1.25	-1.25	0.04	-1.04
47	4.21	Main	125	0	-1.6	-2.3	-1.49
47	4.21	Filler	-125	1.25	1.25	0.15	0.9
47	4.21	Main	60	0	-1.6	0.65	-1.38
47	4.21	Main	50	-0.2	-1	-0.09	-0.94
47	4.21	Main	-145	0	-0.4	0.17	-1.08
47	4.21	Filler	50	0	2.5	0.28	0.92
47	4.21	Filler	30	2.5	0	1.78	-1.91
47	4.21	Main	-30	-0.6	1	0.46	0.91
47	4.21	Main	30	0	0.8	0.24	0.98
47	4.21	Main	-105	0.2	-1	0.01	-0.99
47	4.21	Filler	105	-1.25	1.25	-0.2	0
47	4.21	Main	-60	0	-0.4	-1.22	0.16
47	4.21	Main	-50	0.2	-1	0.49	-0.62
48	3.94	Poi	0	0.2	-1	0.44	-0.42
48	3.94	Poi	0	0	-1.6	0.33	-1.12
48	3.94	Poi	0	0	0.8	0.61	1.07
48	3.94	Poi	0	0	-1.6	0.16	-1.29
48	3.94	Poi	0	-0.6	1	-0.06	1.11
48	3.94	Poi	0	0.6	1	0.5	0.93
48	3.94	Poi	0	0	0.8	-0.05	0.71
48	3.94	Poi	0	0.6	1	0.86	0.58
48	3.94	Del	0	0	-0.4	0.64	-0.81
48	3.94	Del	0	0.6	1	1.05	0.24
48	3.94	Del	0	-0.2	-1	0.38	-1.07
48	3.94	Del	0	0	0.8	0.54	0.16
48	3.94	Del	0	0	-0.4	0.29	-0.61
48	3.94	Del	0	-0.6	1	-0.46	0.72
48	3.94	Del	0	0	1.2	-0.9	0.78
48	3.94	Del	0	0.6	1	0.8	0.64
48	3.94	Del	0	-0.2	-1	-0.13	-0.92
48	3.94	Tel	30	0	1.2	0.13	1.01
48	3.94	Tel	60	0	1.2	1.06	0.09
48	3.94	Tel	105	-0.2	-1	0.18	1.22
48	3.94	Tel	165	0	-0.4	0.73	1.08
48	3.94	Filler	-50	0	2.5	-1.46	2.13
48	3.94	Main	-30	0	1.2	-0.03	1.14
48	3.94	Main	165	-0.2	-1	0.15	-1.26
48	3.94	Main	-145	0	-0.4	-0.04	-0.01
48	3.94	Main	60	0	-1.6	-1.23	-1.63
48	3.94	Filler	-30	-1.25	-1.25	-0.24	-0.78
48	3.94	Main	-125	0.6	1	-0.26	-1.38
48	3.94	Main	-165	0	1.2	0.12	-0.42
48	3.94	Filler	125	2.5	0	-0.68	-2.36
48	3.94	Main	30	0	-0.4	-0.18	-0.5
48	3.94	Main	-50	0.2	-1	0.2	-0.96
48	3.94	Main	-40	0	0.8	0.62	-0.43
48	3.94	Main	-60	0.6	1	-0.39	1.03
48	3.94	Main	50	-0.2	-1	0.64	-0.46
48	3.94	Filler	-40	-2.5	0	-1.67	-1.86
48	3.94	Main	40	-0.6	1	-0.29	0.15
48	3.94	Main	145	0.2	-1	-0.67	-0.45
48	3.94	Filler	105	1.25	1.25	0.7	0.95
48	3.94	Main	105	-0.6	1	-0.12	-0.48
48	3.94	Main	125	0	0.8	-0.1	1.49
48	3.94	Filler	-145	1.25	-1.25	-1.15	0.62
48	3.94	Filler	60	0	-2.5	-1.93	-1
48	3.94	Main	-105	0	-1.6	1.28	0.46
48	3.94	Filler	165	-1.25	1.25	0.04	1.53
49	5.19	Poi	0	-0.6	1	-0.8	0.9
49	5.19	Poi	0	0	-0.4	-0.05	-0.52
49	5.19	Poi	0	0	-0.4	0	-0.49
49	5.19	Poi	0	0	0.8	0	0.77
49	5.19	Del	0	0	1.2	-0.13	1.18
49	5.19	Del	0	0	1.2	-0.05	1.19
49	5.19	Del	0	-0.2	-1	-0.22	-1.16
49	5.19	Del	0	0.6	1	0.56	1
49	5.19	Tel	30	0.6	1	0.59	0.99
49	5.19	Tel	60	0	-1.6	0	-1.55
49	5.19	Tel	105	0	-1.6	-0.04	-1.52
49	5.19	Tel	165	-0.2	-1	0.01	-0.48
49	5.19	Main	165	-0.2	-1	0.13	-1.01
49	5.19	Filler	-145	1.25	1.25	1.22	0.4
49	5.19	Main	50	0.2	-1	-0.31	-1.01
49	5.19	Main	125	0	0.8	-0.01	0.77
49	5.19	Main	-30	-0.6	1	-1.03	0.82
49	5.19	Filler	-50	-1.25	-1.25	0.11	-1.9
49	5.19	Main	-40	0	-0.4	-0.16	-0.35
49	5.19	Main	-60	0	1.2	0.14	0.8
49	5.19	Filler	-60	0	-2.5	2.07	-0.31
49	5.19	Main	-50	-0.2	-1	0.31	-0.77
49	5.19	Filler	40	-2.5	0	1.11	0.06
49	5.19	Main	-145	0	-0.4	0.05	-1.66
49	5.19	Main	-165	0	-1.6	-0.07	-1.89
49	5.19	Main	40	0	-1.6	-0.01	-1.65
49	5.19	Filler	125	-1.25	1.25	1.21	-0.07
49	5.19	Filler	-30	2.5	0	0.84	-0.24
49	5.19	Filler	105	1.25	-1.25	-0.78	0.53
49	5.19	Main	-125	0.2	-1	0.37	-1.03
49	5.19	Main	145	0	1.2	-0.19	1.28
49	5.19	Main	30	0.6	1	0.55	1.01
49	5.19	Filler	165	0	2.5	0.63	-2.46
49	5.19	Main	105	-0.6	1	-0.58	0.87
49	5.19	Main	60	0	0.8	0.16	1.22
49	5.19	Main	-105	0.6	1	0.67	1.01
50	5.13	Poi	0	0	-0.4	0.06	-0.31
50	5.13	Poi	0	0.6	1	0.6	1.03
50	5.13	Poi	0	-0.6	1	-0.7	1.02
50	5.13	Poi	0	0	-1.6	0.05	-1.58
50	5.13	Del	0	0.2	-1	0.48	-1.11
50	5.13	Del	0	0	-1.6	0.02	-1.61
50	5.13	Del	0	0.2	-1	0.32	-0.7
50	5.13	Del	0	-0.6	1	-0.54	1.06
50	5.13	Tel	30	0	-0.4	-0.1	-0.32
50	5.13	Tel	60	0	-0.4	0.02	-0.58
50	5.13	Tel	105	-0.6	1	0.58	0.98
50	5.13	Tel	165	-0.2	-1	0.17	-1.02
50	5.13	Filler	105	1.25	1.25	0.75	-1.87
50	5.13	Main	125	0.6	1	1.06	0.97
50	5.13	Filler	-30	1.25	-1.25	-1.04	-1.05
50	5.13	Main	165	-0.6	1	0.77	1.11
50	5.13	Main	105	0.2	-1	0.55	-1.01
50	5.13	Filler	125	-2.5	0	1.27	2.23
50	5.13	Main	60	0.2	-1	0.31	-1.06
50	5.13	Main	-40	0	0.8	-0.1	0.87
50	5.13	Main	145	0	-0.4	0.08	-1.55
50	5.13	Main	-125	0	0.8	-0.06	0.71
50	5.13	Main	40	0	1.2	0.66	0.85
50	5.13	Filler	40	2.5	0	1.78	-1.64
50	5.13	Filler	50	0	2.5	0.09	1.76
50	5.13	Filler	-165	0	-2.5	-0.11	-1.97
50	5.13	Filler	-145	-1.25	1.25	-0.07	2.4
50	5.13	Main	-105	-0.2	-1	0.6	-0.99
50	5.13	Main	-60	-0.6	1	-0.79	1.01
50	5.13	Main	-30	-0.2	-1	-0.41	-1.07
50	5.13	Main	30	0	-0.4	-0.08	-0.12
50	5.13	Main	-50	0	-1.6	-0.11	-1.69
50	5.13	Main	50	0.6	1	0.63	1.03
50	5.13	Filler	-60	-1.25	-1.25	0.74	-0.44
50	5.13	Main	-145	0	1.2	0.11	1.5
50	5.13	Main	-165	0	-1.6	0.09	-1.58
51	4.36	Del	0	0	-1.6	0.27	-0.91
51	4.36	Del	0	0	-1.6	-0.13	-1.54
51	4.36	Del	0	-0.6	1	-0.2	0.79
51	4.36	Del	0	-0.2	-1	0.03	-1.1
51	4.36	Tel	30	0	-0.4	0.14	-0.61
51	4.36	Tel	60	0	0.8	0.67	0.77
51	4.36	Tel	105	0.6	1	-0.82	0.3
51	4.36	Tel	165	0.2	-1	0.48	-0.49
51	4.36	Filler	105	-1.25	-1.25	0.71	2.01
51	4.36	Filler	165	0	2.5	-0.01	0.05
51	4.36	Filler	-60	1.25	1.25	-0.04	-0.64
51	4.36	Filler	-50	1.25	-1.25	-0.83	-1.84
51	4.36	Filler	40	0	-2.5	-0.07	-0.13
51	4.36	Main	30	0.6	1	0.02	0.99
51	4.36	Main	145	0	0.8	0.16	0.82
51	4.36	Main	60	0.2	-1	0.05	-1.18
51	4.36	Filler	145	-1.25	1.25	0	1.34
51	4.36	Main	-105	0.6	1	0	-0.93
51	4.36	Main	105	-0.2	-1	0.47	-1.27
51	4.36	Main	-50	0	-1.6	0.07	-1.02
51	4.36	Main	-165	-0.6	1	-0.04	1.38
51	4.36	Main	-60	-0.2	-1	0.38	-1.18
51	4.36	Main	-125	0	1.2	-0.6	0.93
51	4.36	Main	165	0	-1.6	0.02	-0.15
51	4.36	Main	-145	0	-0.4	0.19	-1.13
51	4.36	Filler	-30	-2.5	0	-2.29	-1.49
51	4.36	Filler	-125	2.5	0	0.57	0.12
51	4.36	Main	125	0.2	-1	-0.58	0.99
51	4.36	Main	40	0	0.8	0.02	0.78
51	4.36	Main	-30	0	-0.4	0.13	-0.44
51	4.36	Main	50	-0.6	1	-0.42	1.03
51	4.36	Main	-40	0	1.2	0.3	1.41
52	3.79	Poi	0	0.2	-1	0.29	-0.87
52	3.79	Poi	0	-0.2	-1	-0.11	-0.8
52	3.79	Poi	0	-0.6	1	-0.31	1.11
52	3.79	Poi	0	-0.6	1	-0.32	0.59
52	3.79	Del	0	0	-1.6	-0.13	-1.82
52	3.79	Del	0	0	1.2	0.06	0.72
52	3.79	Del	0	0	1.2	0.07	1.02
52	3.79	Del	0	0	-1.6	1.62	-2.34
52	3.79	Del	0	0.6	1	-0.02	1.22
52	3.79	Del	0	0.2	-1	-0.09	-0.82
52	3.79	Tel	30	0	0.8	0.1	0.8
52	3.79	Tel	60	0.6	1	0.21	-1.44
52	3.79	Tel	105	0.6	1	0.01	-0.96
52	3.79	Tel	165	0.2	-1	-0.09	-1.04
52	3.79	Main	145	0	1.2	0.01	-1.4
52	3.79	Main	165	0	0.8	0.07	0.89
52	3.79	Main	50	-0.2	-1	0.14	-0.77
52	3.79	Main	-30	-0.6	1	-0.13	0.11
52	3.79	Filler	-30	-2.5	0	2.89	0.2
52	3.79	Filler	40	2.5	0	1.64	-1.69
52	3.79	Filler	-125	0	-2.5	0.04	0.03
52	3.79	Main	30	0	-1.6	0	-0.85
52	3.79	Main	-105	0	-0.4	-0.55	-1.07
52	3.79	Filler	145	-1.25	1.25	2.8	0.88
52	3.79	Main	40	0	0.8	-0.06	0.67
52	3.79	Main	60	0	-0.4	0	-1.02
52	3.79	Filler	165	1.25	-1.25	2.12	-0.35
52	3.79	Main	125	-0.6	1	0.65	1.03
52	3.79	Main	-50	0.2	-1	-0.5	-0.09
52	3.79	Main	-60	0.6	1	-0.2	0.71
52	3.79	Filler	50	-1.25	-1.25	-0.25	1.1
52	3.79	Main	-40	0	1.2	-0.58	1.5
52	3.79	Main	-165	0.2	-1	0.29	-1.11
52	3.79	Filler	-60	1.25	1.25	-0.25	1.7
52	3.79	Filler	-105	0	2.5	-2.79	-0.12
52	3.79	Main	-125	-0.2	-1	-2.72	-0.5
52	3.79	Main	105	0	-1.6	0.07	-0.84
52	3.79	Main	-145	0.6	1	-0.12	-1.56
53	4.22	Poi	0	0	-0.4	-0.28	-0.61
53	4.22	Poi	0	0.2	-1	0.12	-1.05
53	4.22	Poi	0	0	1.2	-0.29	1.09
53	4.22	Poi	0	0	1.2	-0.07	1.33
53	4.22	Del	0	0	-1.6	-0.06	-1.53
53	4.22	Del	0	-0.2	-1	-0.2	-0.76
53	4.22	Del	0	0	-1.6	0.15	-1.65
53	4.22	Del	0	0	-0.4	1.77	-0.15
53	4.22	Del	0	0	0.8	0.09	0.59
53	4.22	Tel	30	0	-1.6	0.47	-1.43
53	4.22	Tel	60	0	1.2	0.34	1.54
53	4.22	Tel	105	0.6	1	-0.03	-1.11
53	4.22	Tel	165	0	0.8	-0.04	-0.93
53	4.22	Main	-165	0	1.2	0.03	0.82
53	4.22	Filler	40	-2.5	0	-1.92	0.5
53	4.22	Filler	-50	2.5	0	-0.17	-1.06
53	4.22	Filler	30	1.25	1.25	0.04	0.97
53	4.22	Filler	145	1.25	-1.25	-1.1	0.2
53	4.22	Main	-60	0.6	1	1.92	0.76
53	4.22	Filler	-60	-1.25	-1.25	0.11	-0.86
53	4.22	Main	-125	0	-0.4	0.79	0.81
53	4.22	Main	60	0	0.8	0.19	-0.99
53	4.22	Main	105	-0.6	1	-0.06	-0.26
53	4.22	Main	-105	0.6	1	-0.05	0.84
53	4.22	Main	-40	0.2	-1	0	-1.07
53	4.22	Filler	125	0	-2.5	-1.69	1.02
53	4.22	Main	-145	0	0.8	-0.01	1.07
53	4.22	Main	40	0	1.2	0.02	0.89
53	4.22	Filler	-105	0	2.5	0.13	0.84
53	4.22	Main	125	0	-1.6	0.05	-1.02
53	4.22	Main	165	0.2	-1	-0.05	-0.9
53	4.22	Main	-30	0	-0.4	-0.04	-1.16
53	4.22	Main	50	-0.2	-1	-0.05	-0.62
53	4.22	Main	30	-0.6	1	-0.3	1.07
53	4.22	Filler	-165	-1.25	1.25	1.89	-2.12
53	4.22	Main	-50	0	-1.6	-0.02	-1.39
53	4.22	Main	145	-0.2	-1	0.5	1.01
54	4.26	Poi	0	0	-0.4	-0.04	-0.39
54	4.26	Poi	0	0.6	1	0.43	0.91
54	4.26	Poi	0	0.6	1	0.37	0.82
54	4.26	Poi	0	0	0.8	0.02	0.81
54	4.26	Del	0	-0.6	1	-0.44	0.79
54	4.26	Del	0	0	1.2	0.18	1.03
54	4.26	Del	0	0	-0.4	0.02	-0.42
54	4.26	Del	0	-0.2	-1	-0.03	-0.9
54	4.26	Tel	30	0	-0.4	-0.13	-0.78
54	4.26	Tel	60	-0.2	-1	0.1	0.83
54	4.26	Tel	105	-0.6	1	-0.03	0.74
54	4.26	Tel	165	-0.2	-1	0.43	-0.86
54	4.26	Main	125	0	0.8	0.25	-0.06
54	4.26	Filler	-50	0	-2.5	2.21	-1.56
54	4.26	Main	40	0	1.2	0.42	0.95
54	4.26	Filler	60	-1.25	-1.25	-0.42	0.98
[truncated: 542 more rows]

## Sheet: Additional Data
ID	Age	Time in Normal Trials	Time in Reversed Trials	Mistakes in Normal Trials	Mistakes in Reversed Trials	BPVS Score (raw)	BPVS Percentile Rank	BRIEF Inhibition Score (raw scores)	Shift	Emotional Control	Working Memory	Plan/Organize	ISCI (Inhibit+EC)	FI(Shift+EC)	EMI (WM+PO)	GEC (Inhibit + Shift+ EC +WM+ PO)	Mean Log Error in Main Trials
1	3.5	167	102	7	11	30	14	23	12	11	33	17	34	23	50	96	-0.0246129
2	5.07	31.5	23.12	1	0	92	84	29	10	14	25	18	43	24	43	96	-1.19679
3	3.66	66	65	3	3	75	91	20	14	14	29	13	34	28	42	90	0.104272
4	3.58	47.88	47.94	0	2	74	90	20	12	15	24	13	45	27	37	84	-1.02697
5	4.71	40.28	27.12	0	0	92	94	24	16	18	23	14	42	34	37	95	-1.17046
6	5.16	47.29	39.5	2	4	75	58	23	11	13	24	10	36	24	34	81	-0.322571
7	5.24	26.39	38.5	0	1	89	72	22	16	16	30	18	38	32	48	102	-0.718177
8	4.07	33.45	44.69	1	4	79	92	26	18	14	25	17	40	32	42	100	-0.352955
9	4.95	22.55	31.62	0	2	67	55	17	10	10	17	10	27	20	27	64	-0.108829
10	5.3	29.85	26.15	0	1	105	89	41	12	16	30	22	57	28	52	121	-0.876103
11	5.3	29.65	32.58	0	2	104	87	34	22	28	35	22	62	50	57	141	-1.75548
12	3.63	41.83	47.6	4	6	55	55	28	16	19	31	17	47	35	48	111	-0.516206
13	4.71	23.83	23.52	1	0	94	95	26	16	15	17	12	41	31	29	86	-0.765956
14	5.02	24.06	34.4	0	1	68	40	16	10	10	17	10	26	20	27	63	-1.58815
15	3.94	240	280	4	4	64	74	22	14	13	25	13	35	27	38	87	-0.172081
16	5.38	22.94	22.52	0	1	86	70	24	12	18	23	15	42	30	38	92	-1.21338
17	4.64	23.32	29.99	3	2	77	82	22	14	13	21	12	35	27	33	82	-0.566509
18	3.65	31.14	160.16	2	4	60	66	33	16	16	32	18	49	32	50	115	-0.0676612
19	4.7	24.09	23.88	0	0	92	94	16	11	12	17	10	28	23	27	66	-1.69827
20	4.95	27.87	30.55	1	2	78	77	25	16	15	28	16	40	31	44	100	-0.71334
21	4.49	24.1	28.3	0	2	62	20	19	12	12	18	11	31	24	29	72	-0.865503
22	5.03	18.13	21.22	0	1	91	82	27	15	16	13	13	43	31	26	84	-0.257988
23	4.36	23.56	28.22	2	1	77	91	23	11	18	19	15	41	29	34	86	-0.0886702
24	4.42	25	32	1	2	75	87	27	11	16	24	17	43	27	41	95	-0.962318
25	4.26	22.93	25.7	0	2	77	89	16	10	10	20	10	26	20	30	66	-0.346591
26	3.61	31.8	58.39	2	4	63	74	24	15	12	23	14	36	27	37	88	-0.0213249
27	5.4	21.87	27.33	0	1	97	82	16	11	11	17	10	27	22	27	65	-0.917912
28	4.16	26.87	33.49	1	3	90	96	19	15	13	19	16	32	28	35	82	-0.46758
29	4.62	32.29	40.03	1	3	97	96	16	10	11	17	10	27	21	27	64	-0.94936
30	4.49	30.14	37.92	1	2	79	90	27	10	18	19	11	45	28	30	85	-0.584159
31	4.68	27.74	23.99	0	0	87	92	34	13	19	30	18	53	32	48	114	-0.836157
32	4.68	21.64	24.65	1	1	94	95	21	20	16	25	19	37	36	44	101	-0.964365
33	4.64	21.59	26.12	0	5	85	91	18	10	11	18	12	29	21	30	69	-0.304472
34	4.71	27.29	36.26	0	2	67	68	17	14	14	20	11	31	28	31	76	-0.581173
35	3.68	23.69	26.04	1	0	71	87	24	14	15	19	12	39	29	31	84	-0.616749
36	4.85	31.28	28.42	2	1	78	77	21	13	13	21	17	34	26	38	75	-0.848348
37	5.08	19.3	22.12	0	3	75	58	21	12	12	17	11	33	24	28	73	-0.848924
39	5.07	24	27.36	1	1	83	74	36	11	17	31	17	53	28	48	112	-0.600478
40	4.76	29.94	37.6	3	3	72	70	25	11	14	18	14	39	25	32	82	-0.227942
41	5.38	22.22	22.66	0	2	96	80	27	12	15	28	13	42	27	41	95	-0.924652
42	3.88	25.85	43.3	2	2	60	66	27	15	18	26	16	45	33	45	102	-0.846571
43	4.46	24.1	29.45	0	0	88	94	16	16	11	17	10	27	27	27	70	-1.3523
44	4.67	22.62	33.42	2	3	82	90	19	16	11	19	10	30	27	29	75	-0.669282
45	4.42	42.07	30.43	2	4	56	45	32	15	17	32	22	49	32	54	118	-0.971982
46	3.98	32.9	33.3	1	3	64	74	38	20	24	30	18	62	44	48	130	-0.208975
47	4.21	30.89	35.15	0	3	83	94	20	14	13	24	14	33	27	38	85	-0.56632
48	3.94	33.61	54.7	1	3	73	89	35	14	18	28	16	53	32	44	111	-0.402578
49	5.19	18.26	23.77	0	0	84	74	22	23	16	21	14	38	39	35	96	-1.56043
50	5.13	23.04	25.81	2	3	97	89	18	10	14	21	11	32	24	32	74	-1.33246
51	4.36	30.6	38.06	0	1	89	95	16	10	10	18	10	26	20	28	64	-0.794015
52	3.79	26.72	31.62	0	0	85	95	19	13	12	19	11	31	25	30	74	-0.342363
53	4.22	27.22	27.48	3	2	74	89	17	13	12	17	10	29	25	27	69	-0.551847
54	4.26	41.26	63.32	0	4	73	84	26	16	18	35	23	44	34	58	118	0.108382
55	4.39	21.13	24.86	1	2	60	58	32	13	19	18	17	51	32	35	99	-0.635955
56	4.39	29.34	58.59	4	9	54	42	21	11	18	37	20	39	29	57	107	-0.720208
57	3.64	25.77	33.83	1	4	68	84	29	13	19	25	18	48	32	43	104	-0.14897
58	3.86	30.22	36.99	1	2	64	74	23	12	15	26	14	38	27	40	90	-0.851873
59	3.89	40.19	96.59	0	3	50	42	31	20	19	38	23	50	39	61	131	-0.0699234
60	4.83	26.57	21.61	2	1	91	90	26	15	19	25	15	45	34	40	100	-0.896182
61	4.3	49.72	51.4	2	4	66	72	22	12	18	22	12	40	30	34	86	-0.894626
62	5.4	23.36	30.43	1	2	96	80	22	12	11	26	16	33	23	42	87	-0.419835
63	3.84	32.31	38.46	2	2	62	70	30	18	20	35	16	50	38	51	119	-1.11838
64	5.04	27.07	32.9	0	1	88	80	21	15	12	22	19	33	27	41	89	65535
65	3.97	22.63	67.82	0	2	60	66	19	14	16	22	13	35	30	35	84	-1.01516
66	5.45	25.03	30.83	1	1	57	14	19	12	12	24	13	31	24	37	80	-0.764146
67	4.84	18.7	24.22	1	2	75	72	21	13	11	19	13	32	24	32	77	-0.945521
68	5.39	20.51	25.05	0	2	63	37	17	11	1	19	11	18	12	30	59	-1.22117
