# Supplementary material for: Coding Locations Relative to One or Many Landmarks in Childhood
Source: PLoS Comput Biol. 2019 Oct 28;15(10):e1007380. doi: 10.1371/journal.pcbi.1007380 (PMC6816551; doi:10.1371/journal.pcbi.1007380)
Supplement: S2 Data — (XLS) [file pcbi.1007380.s002.xls]

## Sheet: Sheet1
ID	Age	Trial Number	Type	Rotation	Target X	Target Y	Response X	Response Y	View X	View Y	View Z
1	4.64	1	Warmup	0	1.9	0	1.93	0.24	1.86	1.82	1.31
1	4.64	2	Warmup	0	0.7	0	0.89	0.25	1.84	1.82	1.32
1	4.64	3	Warmup	0	-1.5	1	-1.41	0.96	1.7	1.75	1.21
1	4.64	4	Warmup	0	-1.42	0.42	-1.54	0.45	1.74	1.77	1.2
1	4.64	5	Warmup	0	0	-1.25	0.07	-1.24	1.85	1.8	1.32
1	4.64	6	Warmup	0	-1.2	-1.3	-1.11	-1.44	2.21	-1.85	1.38
1	4.64	7	Warmup	0	0.7	0	0.54	0.11	1.97	2.04	1.3
1	4.64	8	Warmup	0	0	-1.25	0.22	-1.37	2.29	-1.7	1.36
1	4.64	9	Warmup	30	0	-2	-0.68	-1.75	2.77	0.58	1.31
1	4.64	10	Warmup	-60	0	1	-0.8	0.32	0.93	2.72	1.33
1	4.64	11	Warmup	110	1.2	-1.3	1.02	1.92	2.3	-1.78	1.35
1	4.64	12	Warmup	-170	-1.5	1	-1.51	0.64	-1.92	2.09	1.29
1	4.64	13	Main	110	-0.6	1.8	0.67	1.71	2.64	1.1	1.33
1	4.64	14	Main	-110	0	-1.25	-1.63	-0.4	1.84	2.14	1.37
1	4.64	15	Main	-140	0	-2	-2.08	-0.11	-2.74	-0.33	1.35
1	4.64	16	Main	75	0.6	1.8	1.88	-0.62	-1.06	2.55	1.36
1	4.64	17	Main	-75	0	1	-0.44	1.03	-0.03	-2.79	1.33
1	4.64	18	Main	140	-1.42	0.42	-1.41	0.44	-1.8	2.12	1.32
1	4.64	19	Main	140	-1.5	1	-1.64	0.7	2.72	-0.57	1.36
1	4.64	20	Main	-170	0.7	0	0.75	0.01	0.57	2.78	1.37
1	4.64	21	Main	45	0	-1.25	-1.42	-0.3	2.35	1.57	1.38
1	4.64	22	Main	45	1	1	-0.33	2.19	2.75	-0.53	1.37
1	4.64	23	Main	-60	-0.58	-0.42	-1.37	0.47	1.84	2.11	1.36
1	4.64	24	Main	-110	-1.2	-1.3	-1.26	-0.23	-2.61	1	1.37
1	4.64	25	Main	45	1.9	0	2	0.16	-1.13	2.56	1.36
1	4.64	26	Main	-75	1.2	-1.3	1.18	-0.39	0.27	-2.8	1.33
1	4.64	27	Main	-45	-1.42	0.42	-1.3	0.45	2.07	-1.74	1.28
1	4.64	28	Main	170	1.2	-1.3	1.86	-0.34	-2.41	1.44	1.33
1	4.64	29	Main	110	0	1	-0.61	0.26	1.41	-2.38	1.38
1	4.64	30	Main	140	1.9	0	0.53	0.05	-2.57	0.9	1.35
1	4.64	31	Main	75	0	-1.25	-1.52	0.47	0.16	2.76	1.35
1	4.64	32	Main	60	0	-2	2.01	0.02	-2.03	1.97	1.32
1	4.64	33	Main	75	-0.6	1.8	-1.43	0.51	1.32	2.51	1.31
1	4.64	34	Main	-45	-1.2	-1.3	-1.16	-0.47	-0.84	2.67	1.31
1	4.64	35	Main	-170	0	-1.25	0.86	-0.37	-2.93	-0.17	1.35
1	4.64	36	Main	-170	-0.58	-0.42	-1.5	0.56	2.82	-0.43	1.37
1	4.64	37	Main	60	-1.5	1	-0.56	-0.48	1.02	-2.7	1.36
1	4.64	38	Main	-110	0.6	1.8	0.62	1.75	-2.52	1.37	1.26
1	4.64	39	Main	-170	1	1	0.81	0.82	2.21	-1.64	1.28
1	4.64	40	Main	-60	0.7	0	1.8	-0.04	2.47	1.09	1.23
1	4.64	41	Main	60	0.6	1.8	0.62	1.58	-2.13	-1.75	1.37
1	4.64	42	Main	140	-0.6	1.8	0.46	1.8	0.41	2.72	1.35
2	4.81	1	Warmup	0	0.7	0	0.87	0.21	2.08	1.75	1.42
2	4.81	2	Warmup	0	-0.6	1.8	-0.27	1.8	2.04	1.76	1.43
2	4.81	3	Warmup	0	0	1	0.19	1.06	2.02	1.78	1.41
2	4.81	4	Warmup	0	1.2	-1.3	1.26	-1.17	2.07	1.72	1.41
2	4.81	5	Warmup	0	-1.42	0.42	-1.71	-0.04	2.05	1.79	1.42
2	4.81	6	Warmup	0	1	1	0.97	0.7	1.96	-2.22	1.45
2	4.81	7	Warmup	0	-1.5	1	-1.29	1.12	1.67	2.3	1.4
2	4.81	8	Warmup	0	-0.6	1.8	-0.52	1.73	2.74	-1.39	1.48
2	4.81	9	Warmup	30	0	-1.25	-1.43	-0.49	2.86	0.67	1.42
2	4.81	10	Warmup	-60	0.6	1.8	-1.28	1.49	0.81	2.83	1.41
2	4.81	11	Warmup	110	-1.42	0.42	1.15	1.18	2.35	-1.73	1.41
2	4.81	12	Warmup	-170	0.6	1.8	-1.5	-0.82	-1.99	2.15	1.42
2	4.81	13	Main	75	1.9	0	0.31	-0.97	1.54	2.5	1.42
2	4.81	14	Main	110	0	-1.25	-1.51	0.15	-2.32	-1.84	1.43
2	4.81	15	Main	-110	-1.5	1	0.39	-1.69	2.52	-1.6	1.45
2	4.81	16	Main	-170	-1.2	-1.3	0.98	0.86	-2.25	1.99	1.45
2	4.81	17	Main	45	-0.58	-0.42	-1.06	-0.24	-3.08	-0.36	1.4
2	4.81	18	Main	60	1	1	0.62	0.32	-1.83	2.5	1.41
2	4.81	19	Main	-60	1.2	-1.3	0.48	0.39	-3.03	-0.35	1.41
2	4.81	20	Main	-60	0.6	1.8	-1.32	1.45	-2.76	1	1.46
2	4.81	21	Main	-140	0	-2	1.08	1.04	1.5	-2.48	1.46
2	4.81	23	Main	-45	0	1	0.08	0.29	2.58	-1.55	1.42
2	4.81	24	Main	170	0.7	0	-0.92	0.48	-2.77	1.12	1.41
2	4.81	25	Main	-45	0	-1.25	-0.09	-0.64	-2.74	-1.21	1.41
2	4.81	26	Main	140	-1.42	0.42	0.66	0.72	2.59	-1.42	1.47
2	4.81	27	Main	170	1.9	0	-1.63	-0.48	-2.75	0.92	1.46
2	4.81	28	Main	110	1.2	-1.3	-1.41	-0.77	1.79	2.29	1.47
2	4.81	29	Main	60	-0.6	1.8	1.31	1.15	0.24	3	1.4
2	4.81	30	Main	-75	-1.5	1	-1.75	-0.6	-2.83	0.99	1.39
2	4.81	31	Main	-45	0.7	0	0.3	0.3	-2.69	-1.28	1.4
2	4.81	32	Main	75	0	-2	-1.79	-0.56	2.28	1.73	1.47
2	4.81	33	Main	-140	0	1	-0.96	-0.89	-2.92	0.13	1.48
2	4.81	34	Main	-75	-1.42	0.42	-0.79	-1.15	-0.88	-2.74	1.47
2	4.81	35	Main	170	0	-1.25	-0.54	0.97	-2.95	0.17	1.4
2	4.81	36	Main	-110	-0.58	-0.42	0.52	-0.28	0.78	-2.87	1.4
2	4.81	37	Main	-170	1	1	-1.39	-0.69	-0.32	2.93	1.39
2	4.81	38	Main	75	0	-1.25	-1.56	-0.31	1.41	-2.63	1.47
2	4.81	39	Main	140	0.6	1.8	0.15	-1.41	-2.84	1.12	1.5
2	4.81	40	Main	-45	-1.2	-1.3	-0.43	-1.61	-2.79	-1.25	1.49
2	4.81	41	Main	60	0.6	1.8	1.56	0.49	-1.82	-2.47	1.37
2	4.81	42	Main	140	-0.6	1.8	1.88	-0.78	-0.17	3.08	1.37
2	4.81	22	Main	110	-0.6	1.8	0.03	0.69	2.91	-0.87	1.37
3	4.81	1	Warmup	0	1.9	0	1.83	0.21	1.2	1.85	1.34
3	4.81	2	Warmup	0	-1.2	-1.3	-1.3	-1.42	1.03	1.9	1.34
3	4.81	3	Warmup	0	-1.42	0.42	-1.68	0.45	0.97	1.96	1.33
3	4.81	4	Warmup	0	0.7	0	0.69	0.03	1.05	1.89	1.32
3	4.81	5	Warmup	0	-1.2	-1.3	-1.59	-1.13	1.02	1.94	1.34
3	4.81	6	Warmup	0	-0.58	-0.42	-0.61	-0.41	2.58	-1.34	1.39
3	4.81	7	Warmup	0	0.6	1.8	0.61	1.71	1.33	2.44	1.29
3	4.81	8	Warmup	0	-1.42	0.42	-1.55	0.47	2.52	-1.33	1.37
3	4.81	9	Warmup	30	1.9	0	1.86	-0.02	2.63	1.24	1.32
3	4.81	10	Warmup	-60	-1.42	0.42	-1.23	-1.29	0.18	2.89	1.35
3	4.81	11	Warmup	110	0	1	1.13	-0.81	2.67	-1	1.32
3	4.81	12	Warmup	-170	-0.6	1.8	-0.36	1.78	-2.42	1.42	1.33
3	4.81	13	Main	-110	-1.42	0.42	0.74	-0.11	-0.48	-2.79	1.34
3	4.81	14	Main	45	1.2	-1.3	-0.44	-0.36	-1.89	2.22	1.35
3	4.81	15	Main	170	-1.5	1	-0.11	-0.79	2.22	-1.9	1.37
3	4.81	16	Main	-45	1.9	0	-1.04	0.52	2.94	0.29	1.35
3	4.81	17	Main	45	0	-1.25	-0.56	-0.53	2.17	1.66	1.31
3	4.81	18	Main	60	0.6	1.8	1.71	-0.15	2.53	-1.08	1.32
3	4.81	19	Main	-75	1	1	-1.19	0.89	1.7	2.17	1.34
3	4.81	20	Main	-75	-0.58	-0.42	-0.89	1.87	2.1	1.84	1.34
3	4.81	21	Main	140	0	-2	-0.79	1.21	-0.54	-2.77	1.38
3	4.81	22	Main	-140	0.7	0	-0.68	0.71	2.13	1.8	1.36
3	4.81	23	Main	-110	-1.2	-1.3	2.07	-0.09	-1.77	-2.32	1.33
3	4.81	24	Main	170	-0.6	1.8	-0.35	-0.27	1.37	2.56	1.32
3	4.81	25	Main	-45	0	1	-0.73	0.94	-0.84	2.8	1.34
3	4.81	26	Main	110	0	-1.25	-0.6	1.62	0.19	-2.83	1.38
3	4.81	27	Main	-170	1.2	-1.3	0.7	0	0.33	2.86	1.35
3	4.81	28	Main	-75	-1.42	0.42	-1.47	0.43	-2.69	1.06	1.36
3	4.81	29	Main	170	0	-1.25	0.46	0.09	1.33	2.65	1.32
3	4.81	30	Main	140	0	1	0.21	0.5	0.72	-2.89	1.34
3	4.81	31	Main	60	-0.6	1.8	0.64	-0.12	-2.15	-2.07	1.34
3	4.81	32	Main	-75	0	-1.25	0.41	-0.14	-2.41	-1.59	1.37
3	4.81	33	Main	110	-0.58	-0.42	-1.4	0.52	-0.71	2.78	1.35
3	4.81	34	Main	-110	1	1	-1.4	0.28	-2.42	-1.59	1.36
3	4.81	35	Main	170	1.9	0	-1.43	0.45	-1.88	2.11	1.33
3	4.81	36	Main	-75	-1.2	-1.3	0.5	-0.05	-2.5	-1.24	1.35
3	4.81	37	Main	-45	0.7	0	0.66	-0.12	-0.9	-2.65	1.35
3	4.81	38	Main	60	-1.5	1	-0.5	1.85	-0.83	2.75	1.31
3	4.81	39	Main	-140	0.6	1.8	-1.59	-0.05	-1.24	-2.63	1.36
3	4.81	40	Main	60	0	-2	0.23	0	-2.9	-0.28	1.37
3	4.81	41	Main	60	0.6	1.8	-0.05	-0.38	-2.55	-1.47	1.35
3	4.81	42	Main	140	-0.6	1.8	0.7	0.11	1.02	2.65	1.34
4	4.87	1	Warmup	0	0	-1.25	-0.01	-1.16	1.42	2.38	1.31
4	4.87	2	Warmup	0	0	1	0	1.01	1.37	2.41	1.28
4	4.87	3	Warmup	0	-0.58	-0.42	-0.58	-0.42	1.36	2.43	1.31
4	4.87	4	Warmup	0	0.7	0	0.7	0	1.41	2.39	1.29
4	4.87	5	Warmup	0	1	1	1.16	0.9	1.4	2.41	1.29
4	4.87	6	Warmup	0	0.7	0	0.53	-0.03	2.5	-1.29	1.35
4	4.87	7	Warmup	0	0	-1.25	0.15	-0.84	1.35	2.54	1.31
4	4.87	8	Warmup	0	1.9	0	1.92	0.05	1.69	-2.12	1.33
4	4.87	9	Warmup	30	-1.2	-1.3	-1.09	-0.77	2.8	0.74	1.32
4	4.87	10	Warmup	-60	1.9	0	1.81	0.04	0.81	2.76	1.32
4	4.87	11	Warmup	110	1.2	-1.3	0.6	1.73	2.29	-1.56	1.32
4	4.87	12	Warmup	-170	-0.6	1.8	-0.61	1.79	-1.93	2.01	1.3
4	4.87	13	Main	110	-1.5	1	-0.05	-0.44	2.51	1.14	1.32
4	4.87	14	Main	-45	-0.58	-0.42	-1.35	0.49	2.68	-1.29	1.34
4	4.87	15	Main	75	1	1	2.25	-0.21	-0.58	-2.81	1.34
4	4.87	16	Main	-60	0.6	1.8	0.75	1.89	2.2	-1.89	1.35
4	4.87	17	Main	-170	-1.2	-1.3	-1.37	-0.35	-1.12	-2.44	1.3
4	4.87	18	Main	-170	-1.42	0.42	-1.38	0.59	1.5	2.2	1.3
4	4.87	19	Main	110	0	-1.25	-0.32	-0.64	1.55	-2.14	1.29
4	4.87	20	Main	140	-0.6	1.8	-1.48	0.59	1.99	1.86	1.34
4	4.87	21	Main	45	0	1	0.16	1.23	2.69	-0.09	1.33
4	4.87	22	Main	45	0	-1.25	0.21	-0.52	2.83	0.17	1.32
4	4.87	23	Main	110	0	-2	0.58	-2	-2.64	0.86	1.36
4	4.87	24	Main	110	0.7	0	-0.14	-1.33	2.02	1.94	1.35
4	4.87	25	Main	60	1.2	-1.3	0.02	1.08	2.5	-0.78	1.34
4	4.87	26	Main	75	1.9	0	0.56	0.01	2.52	0.76	1.3
4	4.87	27	Main	170	1	1	-0.48	1.37	-2.25	-0.88	1.33
4	4.87	28	Main	45	-0.6	1.8	-0.63	1.65	-2.28	0.95	1.32
4	4.87	29	Main	75	0	-1.25	0.31	-0.68	2.76	-0.39	1.35
4	4.87	30	Main	75	0	-2	-0.99	1.15	0.36	-2.79	1.36
4	4.87	31	Main	170	0	-1.25	0.26	-0.91	-0.51	2.57	1.36
4	4.87	32	Main	140	-0.58	-0.42	-1.62	0.69	1.75	2.3	1.33
4	4.87	33	Main	140	0	1	0.06	0.38	0.18	-2.78	1.33
4	4.87	34	Main	60	-1.42	0.42	-1.32	0.7	-2.32	-1.48	1.31
4	4.87	35	Main	45	-1.2	-1.3	1.08	1.42	0.87	2.64	1.34
4	4.87	36	Main	110	0.6	1.8	1.15	0.76	2.13	-1.76	1.35
4	4.87	37	Main	140	1.2	-1.3	0.2	2.05	-2.65	0.16	1.34
4	4.87	38	Main	170	1.9	0	2.1	-0.28	-0.8	2.58	1.32
4	4.87	39	Main	60	-1.5	1	0	2.18	1.71	2.2	1.31
4	4.87	40	Main	75	0.7	0	-1.68	0.64	2.54	-1.01	1.33
4	4.87	41	Main	60	0.6	1.8	-0.51	-0.65	-2.73	-0.42	1.35
4	4.87	42	Main	140	-0.6	1.8	0.58	1.75	1.78	2.14	1.35
5	4.92	1	Warmup	0	0	-1.25	0.19	-0.82	1.75	2.24	1.46
5	4.92	2	Warmup	0	1	1	1.07	1.1	1.99	2.38	1.47
5	4.92	3	Warmup	0	1.2	-1.3	1.3	-1.08	1.87	2.03	1.42
5	4.92	4	Warmup	0	-1.42	0.42	-1.26	0.61	1.64	2.12	1.35
5	4.92	5	Warmup	0	1.9	0	1.5	-0.3	2.06	2.21	1.47
5	4.92	6	Warmup	0	0.7	0	0.68	-0.21	2.56	-1.43	1.51
5	4.92	7	Warmup	0	-1.5	1	-1.11	1.34	1.78	2.21	1.44
5	4.92	8	Warmup	0	0	-1.25	0.12	-1.54	2.42	-1.93	1.53
5	4.92	9	Warmup	30	0	-2	0.92	-0.79	2.75	1.5	1.42
5	4.92	10	Warmup	-60	1.2	-1.3	1.17	0.61	0.12	3.38	1.44
5	4.92	11	Warmup	110	0	-1.25	0.03	0.18	2.81	-1.62	1.48
5	4.92	12	Warmup	-170	1.9	0	-1.47	0.46	-2.62	1.76	1.44
5	4.92	13	Main	110	-1.2	-1.3	-0.53	1.03	2.56	1.53	1.47
5	4.92	14	Main	110	0	-1.25	0.06	0	-2.77	-0.08	1.51
5	4.92	15	Main	-170	-0.6	1.8	-0.45	-0.83	2.87	-0.39	1.53
5	4.92	16	Main	-45	1.2	-1.3	0.46	0.58	2.05	1.34	1.47
5	4.92	17	Main	140	0.7	0	1.45	-0.39	3.07	-0.21	1.47
5	4.92	19	Main	-45	0.6	1.8	-0.78	1.28	1.02	-3.04	1.48
5	4.92	20	Main	-60	1	1	0.68	0.81	-1.12	-2.63	1.52
5	4.92	21	Main	110	-1.42	0.42	-1.03	0.54	-2.37	2.16	1.52
5	4.92	22	Main	-45	0	1	-0.17	-0.1	-2.95	0.21	1.49
5	4.92	23	Main	-60	1.9	0	0.93	1.26	2.4	-1.83	1.5
5	4.92	24	Main	170	0	-2	-0.39	2.13	-2.82	1.55	1.51
5	4.92	25	Main	45	0	-1.25	-0.63	1.94	-0.85	3.1	1.51
5	4.92	26	Main	-75	-0.58	-0.42	-0.23	-0.25	-0.49	2.94	1.51
5	4.92	27	Main	-45	-1.42	0.42	-1.14	-0.02	-2.57	1.8	1.5
5	4.92	28	Main	-75	0	-1.25	1.11	-1.2	-2.46	-2.01	1.52
5	4.92	29	Main	-170	1	1	-0.13	0.45	-1.67	2.55	1.48
5	4.92	30	Main	110	-0.58	-0.42	-0.29	1.44	2.94	0.66	1.48
5	4.92	31	Main	-75	-1.5	1	-1.43	0.57	0.19	3.09	1.5
5	4.92	32	Main	-75	-0.6	1.8	-0.47	1.97	-0.11	3.18	1.52
5	4.92	33	Main	140	1.2	-1.3	-0.18	2.27	1.73	-1.82	1.51
5	4.92	34	Main	-60	0.7	0	0.44	0.73	2.52	0.58	1.51
5	4.92	35	Main	140	0	1	0.34	0.85	1.81	-2.04	1.48
5	4.92	36	Main	60	0	-2	1.57	-0.9	-1.21	-2.91	1.48
5	4.92	37	Main	170	0.6	1.8	-1.37	-0.52	0.62	2.87	1.48
5	4.92	38	Main	75	-1.2	-1.3	-0.88	-1.32	0.56	-2.81	1.53
5	4.92	39	Main	140	1.9	0	0.65	0.07	-2.17	1.71	1.51
5	4.92	40	Main	-170	0	-1.25	2.06	0.06	1.94	-2.2	1.5
5	4.92	41	Main	60	0.6	1.8	-0.66	1.37	2.7	-0.47	1.44
5	4.92	42	Main	140	-0.6	1.8	0.37	-0.06	-2.43	-1.37	1.44
5	4.92	18	Main	110	-1.5	1	-0.72	1.03	-1.32	-2.71	1.53
6	4.95	1	Warmup	0	-0.58	-0.42	-0.72	-0.52	1.83	1.78	1.29
6	4.95	2	Warmup	0	0	-2	-0.05	-2.09	1.99	1.94	1.3
6	4.95	3	Warmup	0	-0.6	1.8	0.66	1.94	1.66	1.78	1.26
6	4.95	4	Warmup	0	0	1	0.04	1.03	1.6	1.61	1.3
6	4.95	5	Warmup	0	0	-1.25	0.04	-1.15	1.63	1.63	1.31
6	4.95	6	Warmup	0	0	-2	-0.1	-2.09	1.63	1.59	1.31
6	4.95	7	Warmup	0	0	1	-0.03	0.99	1.63	1.59	1.27
6	4.95	8	Warmup	0	-0.58	-0.42	-0.44	-0.48	1.63	1.61	1.31
6	4.95	9	Warmup	0	-1.5	1	-1.86	0.86	2.07	-2.12	1.32
6	4.95	10	Warmup	0	0.6	1.8	0.66	1.84	2.13	2.04	1.29
6	4.95	11	Warmup	0	-0.58	-0.42	-0.52	-0.4	1.91	-2.17	1.32
6	4.95	12	Warmup	30	0.6	1.8	0.81	1.54	2.88	0.68	1.28
6	4.95	13	Warmup	-60	-1.5	1	0.06	1.98	0.84	2.82	1.25
6	4.95	14	Warmup	110	1	1	1.46	-0.49	2.35	-1.67	1.3
6	4.95	15	Warmup	-170	1.9	0	1.96	-0.13	-1.82	2.09	1.31
6	4.95	17	Main	140	0.7	0	0.92	0.6	-1.67	2.45	1.35
6	4.95	18	Main	-140	0	-2	-0.79	1.63	-0.27	-2.92	1.34
6	4.95	19	Main	-60	-0.58	-0.42	-0.3	-0.47	2.47	-1.67	1.32
6	4.95	20	Main	-45	1	1	0.77	-1.05	-0.61	2.76	1.31
6	4.95	21	Main	170	-0.6	1.8	0.67	1.91	1.04	-2.54	1.31
6	4.95	22	Main	110	0	-1.25	-1.86	0.67	-2.92	-0.03	1.27
6	4.95	23	Main	-45	1.9	0	0.39	0.25	-2.1	1.93	1.32
6	4.95	24	Main	-170	-1.2	-1.3	0.47	-0.21	1.77	-2.27	1.32
6	4.95	25	Main	75	0.6	1.8	-0.77	1.7	-1.95	-2.25	1.33
6	4.95	26	Main	-60	1.2	-1.3	1.92	0.43	2.73	0.86	1.27
6	4.95	27	Main	-45	0	-1.25	1	-1.3	1.35	2.44	1.29
6	4.95	28	Main	110	-1.42	0.42	-1.52	0.56	1.81	-2.09	1.3
6	4.95	29	Main	75	0	1	1.23	0.11	-2.37	1.77	1.32
6	4.95	30	Main	45	0.7	0	1.88	0.22	-0.4	2.89	1.3
6	4.95	31	Main	110	1.2	-1.3	-0.45	-1.24	2.87	-0.61	1.33
6	4.95	32	Main	-140	-0.58	-0.42	0.75	0.88	-2.29	-1.97	1.27
6	4.95	33	Main	-110	1	1	-0.34	-0.45	2.53	-1.46	1.27
6	4.95	34	Main	-75	-1.2	-1.3	0.44	0.73	2.04	2.16	1.29
6	4.95	35	Main	-60	-0.6	1.8	-0.66	1.63	2.53	0.92	1.33
6	4.95	36	Main	60	-1.5	1	0.65	1.64	2.1	-1.78	1.33
6	4.95	37	Main	45	0	-2	-0.05	0.42	0.07	-2.8	1.32
6	4.95	38	Main	170	0	1	0.14	-0.82	-2.82	-0.68	1.29
6	4.95	39	Main	110	1.9	0	0.44	1.83	0.31	2.76	1.25
6	4.95	40	Main	-75	0	-1.25	-0.2	0.61	-2.5	0.97	1.3
6	4.95	41	Main	-170	0.6	1.8	-0.06	0.51	-1.75	-2.43	1.33
6	4.95	42	Main	170	0	-1.25	0.27	-0.86	1.29	2.67	1.33
6	4.95	43	Main	-75	-1.42	0.42	-0.58	-0.42	-2.23	1.92	1.33
6	4.95	44	Main	60	0.6	1.8	-0.78	1.68	-2.89	0.73	1.3
6	4.95	45	Main	140	-0.6	1.8	-0.74	1.88	2.58	1.27	1.29
6	4.95	16	Main	140	-1.5	1	1.19	0.69	-1.24	-2.67	1.3
7	4.95	1	Warmup	0	-1.5	1	-1.33	1.02	1.48	2.24	1.34
7	4.95	2	Warmup	0	-0.58	-0.42	-0.7	-0.55	1.52	2.2	1.34
7	4.95	3	Warmup	0	1.2	-1.3	1.23	-0.78	1.56	2.2	1.34
7	4.95	4	Warmup	0	-1.2	-1.3	-1.22	-1.24	1.52	2.2	1.34
7	4.95	5	Warmup	0	1.2	-1.3	1.16	-1.44	1.54	2.2	1.34
7	4.95	6	Warmup	0	1.9	0	1.91	-0.01	1.57	2.2	1.31
7	4.95	7	Warmup	0	0	-2	-0.1	-2.29	1.54	2.21	1.37
7	4.95	8	Warmup	0	-0.6	1.8	-0.52	1.71	1.35	2.06	1.31
7	4.95	9	Warmup	0	0	-2	-0.52	-1.89	2.2	-1.96	1.35
7	4.95	10	Warmup	0	-1.42	0.42	-1.23	0.8	2.04	2.12	1.33
7	4.95	11	Warmup	0	0.7	0	0.77	-0.23	2.55	-1.5	1.38
7	4.95	12	Warmup	30	-1.42	0.42	-1.02	0.74	2.51	1.19	1.34
7	4.95	13	Warmup	-60	0	1	-0.7	1.23	0.22	2.79	1.35
7	4.95	14	Warmup	110	0	-1.25	0.42	0	2.58	-1.18	1.33
7	4.95	15	Warmup	-170	1	1	-0.86	0.67	-2.3	1.7	1.33
7	4.95	16	Main	140	-1.2	-1.3	-0.02	1.17	2.84	0.21	1.35
7	4.95	17	Main	60	0.6	1.8	0.77	1.14	-2.32	-1.65	1.42
7	4.95	18	Main	45	0	-1.25	-1.36	-0.92	-2.79	0.46	1.33
7	4.95	19	Main	170	-1.42	0.42	1.88	-0.05	2.84	-0.02	1.35
7	4.95	20	Main	-75	0	1	0.49	0.42	-2.69	1.05	1.35
7	4.95	21	Main	110	0	-2	-1.17	-0.92	1.9	2.22	1.36
7	4.95	22	Main	110	0	-1.25	-0.18	0.44	1.54	-1.88	1.33
7	4.95	23	Main	-45	1.9	0	1.58	-0.6	-0.49	-2.82	1.4
7	4.95	24	Main	-140	-1.5	1	0.52	-1.27	2.28	1.89	1.39
7	4.95	25	Main	-110	-0.6	1.8	0.92	1.64	-2.49	1.56	1.37
7	4.95	26	Main	-60	1	1	0.94	0.97	0.4	-2.84	1.37
7	4.95	27	Main	-75	-0.58	-0.42	-0.52	-0.54	2.83	-0.42	1.36
7	4.95	28	Main	60	1.2	-1.3	1.28	1	1.11	-2.62	1.35
7	4.95	29	Main	-140	0.7	0	1.95	0.06	2.79	0.2	1.34
7	4.95	30	Main	-45	-1.42	0.42	-1.4	0.6	1.75	2.18	1.4
7	4.95	31	Main	-170	0	1	0.18	2.38	-2.13	-1.78	1.38
7	4.95	32	Main	-170	0	-1.25	-1.42	0.49	-1.18	2.73	1.34
7	4.95	33	Main	75	0.7	0	0.57	0.15	2.21	1.6	1.34
7	4.95	34	Main	45	-1.2	-1.3	0.7	-0.1	2.78	-0.4	1.32
7	4.95	35	Main	45	-1.5	1	-1.48	0.44	-2.05	-1.88	1.37
7	4.95	36	Main	60	-0.6	1.8	-0.76	1.72	-2.72	0.91	1.38
7	4.95	37	Main	-110	1	1	0.85	1.01	0.14	-2.76	1.38
7	4.95	38	Main	140	-0.58	-0.42	-1.61	0.5	-2.22	-1.82	1.32
7	4.95	39	Main	-170	1.2	-1.3	1.3	0.43	2.45	1.36	1.31
7	4.95	40	Main	-170	0.6	1.8	0.64	1.38	-2.56	-0.91	0.86
7	4.95	41	Main	75	0	-1.25	-0.48	-1.13	2.02	2	1.36
7	4.95	42	Main	-110	1.9	0	1.84	0.07	-2.53	1.21	1.38
7	4.95	43	Main	75	0	-2	0.49	0.02	0.53	2.79	1.36
7	4.95	44	Main	60	0.6	1.8	0.54	1.75	-0.91	2.73	1.31
7	4.95	45	Main	140	-0.6	1.8	0.73	1.72	2.47	-1.33	1.31
8	5.07	1	Warmup	0	-1.42	0.42	-1	0.73	1.2	2.5	1.31
8	5.07	2	Warmup	0	-1.5	1	-1.43	1.05	1.17	2.52	1.3
8	5.07	3	Warmup	0	0.7	0	0.7	0.01	1.12	2.47	1.28
8	5.07	4	Warmup	0	0.6	1.8	0.59	1.78	1.11	2.44	1.26
8	5.07	5	Warmup	0	1.2	-1.3	1.2	-1.03	1.14	2.47	1.3
8	5.07	6	Warmup	0	0	-2	0.32	-0.73	1.15	2.51	1.32
8	5.07	7	Warmup	0	-0.58	-0.42	-0.8	-0.35	2.64	-0.98	1.42
8	5.07	8	Warmup	0	0.6	1.8	0.66	1.91	1.11	2.68	1.29
8	5.07	9	Warmup	0	-0.6	1.8	-0.42	1.48	2.69	-0.9	1.43
8	5.07	10	Warmup	0	0.7	0	0.67	-0.02	1.45	2.49	1.32
8	5.07	11	Warmup	30	0	-1.25	-0.97	-0.69	1.48	-2.44	1.42
8	5.07	12	Warmup	-60	0.7	0	1.05	0.77	2.86	0.03	1.42
8	5.07	13	Warmup	110	-0.6	1.8	-0.17	-1.36	-0.94	-2.68	1.41
8	5.07	14	Warmup	-170	0.7	0	0.27	-1.17	1.4	2.51	1.42
8	5.07	15	Main	110	-0.6	1.8	1.83	0.49	1.66	-2.21	1.42
8	5.07	16	Main	170	-1.5	1	-1.36	-0.14	-2	1.66	1.41
8	5.07	17	Main	-45	0	-1.25	-0.12	-1.23	-0.82	-2.69	1.39
8	5.07	18	Main	140	-1.2	-1.3	-0.43	0.62	-1.04	2.51	1.38
8	5.07	19	Main	-75	-0.58	-0.42	-0.65	0.31	-2.72	-0.37	1.39
8	5.07	20	Main	60	1.2	-1.3	1.14	-0.69	2	2.04	1.41
8	5.07	21	Main	-170	0.7	0	0.98	-0.59	-2.3	-1.64	1.4
8	5.07	22	Main	-60	0	1	0.12	0.35	0.24	-2.82	1.4
8	5.07	23	Main	140	-1.42	0.42	0.97	-0.69	-2.43	-1.59	1.4
8	5.07	24	Main	-110	0	-1.25	-1.05	-0.53	2.24	-1.68	1.39
8	5.07	25	Main	-60	0.6	1.8	0.58	1.77	2.47	1.74	1.36
8	5.07	26	Main	45	1	1	0.75	1.32	-0.24	-2.89	1.42
8	5.07	27	Main	-170	0	-2	1.39	-0.5	0.68	2.81	1.41
8	5.07	28	Main	45	1.9	0	0.68	0.08	2.48	1.48	1.41
8	5.07	29	Main	45	-0.6	1.8	0.5	1.76	0.82	2.75	1.35
8	5.07	30	Main	140	0	1	0.11	2.54	1.14	-2.55	1.36
8	5.07	31	Main	-60	-1.42	0.42	-1.49	0.58	2.77	-0.3	1.37
8	5.07	32	Main	-170	0	-1.25	0	1.55	0.44	2.82	1.42
8	5.07	33	Main	75	0	-2	1.11	-1.37	2.84	0.28	1.42
8	5.07	34	Main	-170	1.9	0	0.53	-0.02	-2.76	0.26	1.41
8	5.07	35	Main	75	-1.5	1	0.05	-0.49	-2.8	-0.58	1.35
8	5.07	36	Main	-110	0.6	1.8	-0.65	1.73	1.06	-2.59	1.37
8	5.07	37	Main	110	1.2	-1.3	0.05	-1.12	-2.8	-0.11	1.36
8	5.07	38	Main	75	0.7	0	1.82	0.1	2.76	0.87	1.4
8	5.07	39	Main	-45	-1.2	-1.3	0.05	2.19	1.27	2.57	1.41
8	5.07	40	Main	-75	0	-1.25	1.19	-0.68	-2.27	1.64	1.42
8	5.07	41	Main	-110	1	1	1.78	0.77	2.63	-1.23	1.38
8	5.07	42	Main	140	-0.58	-0.42	0.32	0.02	-2.78	-0.23	1.41
8	5.07	43	Main	60	0.6	1.8	-1.01	0.55	-1.47	2.39	1.4
8	5.07	44	Main	140	-0.6	1.8	0.66	1.69	-0.12	-2.82	1.42
9	5.19	1	Warmup	0	0	-1.25	0.45	-0.57	1.82	1.88	1.36
9	5.19	2	Warmup	0	0	-2	0.08	-1.94	1.98	-1.91	1.43
9	5.19	3	Warmup	0	-1.42	0.42	-0.82	-0.04	2.02	-1.91	1.46
9	5.19	4	Warmup	0	-1.5	1	-1.66	1.14	1.92	2.15	1.38
9	5.19	5	Warmup	0	-1.42	0.42	-0.97	0.72	1.92	2.16	1.37
9	5.19	6	Warmup	0	1.9	0	1.96	-0.31	2.02	2.06	1.36
9	5.19	7	Warmup	0	1	1	0.89	1.07	1.93	2.13	1.36
9	5.19	8	Warmup	0	1.2	-1.3	1.19	-1.2	1.97	2.15	1.37
9	5.19	9	Warmup	0	0.6	1.8	0.82	1.85	1.9	2.15	1.34
9	5.19	10	Warmup	0	-0.6	1.8	-0.34	2.03	1.92	2.16	1.37
9	5.19	11	Warmup	0	0.6	1.8	0.75	-0.97	1.94	-1.93	1.41
9	5.19	12	Warmup	0	0.7	0	0.75	0.16	1.62	2.32	1.35
9	5.19	13	Warmup	0	1.9	0	1.94	-0.22	2.24	-1.69	1.44
9	5.19	14	Warmup	0	0.6	1.8	0.59	1.88	1.67	2.17	1.32
9	5.19	15	Warmup	0	0	1	0.34	0.7	2.4	-1.49	1.47
9	5.19	16	Warmup	30	-1.5	1	-0.73	1.15	2.69	1.11	1.37
9	5.19	17	Warmup	-60	0	1	-0.17	0.24	0.17	2.85	1.34
9	5.19	18	Warmup	110	1	1	1.39	0.66	2.65	-1.03	1.34
9	5.19	19	Warmup	-170	-1.2	-1.3	-0.23	1.03	-2.41	1.52	1.35
9	5.19	20	Main	-45	0.6	1.8	-1.5	1.19	-2.79	-0.64	1.34
9	5.19	21	Main	60	0	1	0.27	0.6	-1.97	2.07	1.35
9	5.19	22	Main	-170	-0.6	1.8	0.59	-1.83	1.55	-2.35	1.31
9	5.19	23	Main	-45	0	-1.25	0.5	-1.54	-0.9	-2.67	1.46
9	5.19	24	Main	75	-0.58	-0.42	-0.89	-0.41	-2.79	0.16	1.45
9	5.19	25	Main	140	-1.5	1	0.38	1.11	2.26	1.7	1.45
9	5.19	26	Main	60	1.9	0	1.51	0.49	1.16	2.69	1.35
9	5.19	27	Main	140	-1.2	-1.3	1.15	-1.15	0.91	-2.76	1.37
9	5.19	28	Main	140	0.7	0	1.73	-0.09	0.21	-2.7	1.36
9	5.19	29	Main	110	0	-1.25	0.19	1.2	0.8	2.74	1.47
9	5.19	30	Main	110	-1.42	0.42	-0.49	-0.4	2.35	-1.67	1.48
9	5.19	31	Main	110	0	-2	0.54	1.54	-2.08	-1.36	1.45
9	5.19	32	Main	45	1	1	0.76	1.66	-0.52	-2.57	1.35
9	5.19	33	Main	75	1.2	-1.3	1.1	-0.63	-2.84	-0.23	1.35
9	5.19	34	Main	45	-1.2	-1.3	0.17	0.23	-2.12	1.82	1.35
9	5.19	35	Main	45	0.7	0	0.77	1.55	2.84	0.24	1.48
9	5.19	36	Main	170	1.2	-1.3	-0.57	0.22	-2.58	-0.45	1.45
9	5.19	37	Main	75	-1.42	0.42	-0.89	1.69	-1.17	2.31	1.44
9	5.19	38	Main	170	0	-1.25	1.01	0.86	2.29	1.7	1.35
9	5.19	39	Main	110	1	1	-0.56	0.83	0.81	-2.73	1.36
9	5.19	40	Main	60	-0.6	1.8	-0.49	1.91	-1.96	-2.09	1.36
9	5.19	41	Main	170	0	1	0.5	-0.79	2.52	-1.61	1.47
9	5.19	42	Main	170	1.9	0	0.24	0.1	-2.77	1.19	1.47
9	5.19	43	Main	75	-1.5	1	0.02	1.58	0.39	2.95	1.46
9	5.19	44	Main	110	-0.58	-0.42	-1.01	0.15	1.17	2.65	1.35
9	5.19	45	Main	75	0	-1.25	0.18	-0.86	2.88	-0.48	1.35
9	5.19	46	Main	60	0	-2	0.83	1.69	1.03	-2.64	1.34
9	5.19	47	Main	140	0.6	1.8	0.79	0.01	1.57	2.5	1.46
9	5.19	48	Main	60	0.6	1.8	0.64	1.44	2.91	-0.02	1.46
9	5.19	49	Main	140	-0.6	1.8	-1.18	-1.31	-2.29	-1.78	1.46
10	5.2	1	Warmup	0	-0.6	1.8	-0.68	1.8	1.1	2.38	1.41
10	5.2	2	Warmup	0	1.9	0	1.87	0	1.11	2.36	1.41
10	5.2	3	Warmup	0	0.6	1.8	0.58	1.82	1.12	2.35	1.4
10	5.2	4	Warmup	0	-1.2	-1.3	-1.22	-1.37	1.08	2.42	1.41
10	5.2	5	Warmup	0	1.9	0	1.96	0.05	1.17	2.34	1.41
10	5.2	6	Warmup	0	-1.5	1	-1.59	0.47	2.6	-0.63	1.49
10	5.2	7	Warmup	0	-0.58	-0.42	-0.31	-0.57	0.96	2.83	1.4
10	5.2	8	Warmup	0	-1.2	-1.3	-1.18	-1.27	2.2	-1.69	1.5
10	5.2	9	Warmup	30	-0.58	-0.42	-1.59	-1.15	2.85	0.8	1.46
10	5.2	10	Warmup	60	-1.5	1	1	1.57	1.96	-1.96	1.38
10	5.2	11	Warmup	110	-1.42	0.42	0.64	1.66	-2.48	-1.23	1.45
10	5.2	12	Warmup	170	-0.6	1.8	-0.8	1.74	2.18	1.66	1.45
10	5.2	13	Main	110	0	-2	0.18	-1.19	0.68	-2.65	1.44
10	5.2	14	Main	170	-1.42	0.42	-0.51	-0.49	2.79	1.05	1.5
10	5.2	15	Main	60	1	1	1.28	0.36	2.12	-1.45	1.48
10	5.2	16	Main	60	-0.58	-0.42	-1.46	0.47	-0.31	-2.57	1.48
10	5.2	17	Main	140	-1.2	-1.3	0.84	1.5	-2.24	-1.28	1.45
10	5.2	18	Main	75	0	1	-0.07	1.37	-1.85	1.55	1.45
10	5.2	19	Main	45	1.9	0	1.86	0.04	-0.15	2.42	1.45
10	5.2	20	Main	45	0	-1.25	-0.68	-1.01	2.06	-1.83	1.49
10	5.2	21	Main	75	0.6	1.8	0.49	1.64	-1.47	-2.55	1.51
10	5.2	22	Main	170	-1.5	1	-0.45	-0.35	0.95	2.67	1.49
10	5.2	23	Main	140	0.7	0	0.71	-0.02	2.77	0.98	1.47
10	5.2	24	Main	110	0	-1.25	0.12	-1.21	-0.04	-2.93	1.47
10	5.2	25	Main	110	-0.6	1.8	0.54	1.79	-2.56	0.94	1.47
10	5.2	26	Main	60	1.2	-1.3	0.07	0.43	2.86	0.52	1.5
10	5.2	27	Main	170	0.6	1.8	-0.65	1.66	-2.34	-1.13	1.5
10	5.2	28	Main	140	0	1	0.09	-0.08	0.99	2.42	1.48
10	5.2	29	Main	140	1.9	0	0.83	-0.02	2.56	1.05	1.44
10	5.2	30	Main	170	1.2	-1.3	-1.31	1.13	-2.12	-1.56	1.44
10	5.2	31	Main	45	-1.5	1	-1.48	0.45	-2.59	0.73	1.44
10	5.2	32	Main	170	0	-1.25	-1.27	-0.83	0	-2.77	1.5
10	5.2	33	Main	75	-1.42	0.42	-1.38	0.36	-2.59	-0.5	1.48
10	5.2	34	Main	45	0	-2	1.12	1.1	-2.19	1.46	1.49
10	5.2	35	Main	110	-0.58	-0.42	-1.5	0.36	-1.7	2.25	1.44
10	5.2	36	Main	75	-1.2	-1.3	-1.74	0.82	1.33	2.2	1.43
10	5.2	37	Main	110	1	1	0.69	-1.15	1.93	-2.06	1.41
10	5.2	38	Main	60	-0.6	1.8	0.65	1.81	-2.16	1.69	1.49
10	5.2	39	Main	75	0	-1.25	-0.19	-1.72	1.05	2.56	1.49
10	5.2	40	Main	45	0.7	0	0.45	-0.12	2.46	0.94	1.49
10	5.2	41	Main	60	0.6	1.8	0.63	1.79	1.1	2.44	1.42
10	5.2	42	Main	140	-0.6	1.8	0.54	1.61	0.71	-2.49	1.43
11	5.25	1	Warmup	0	0	-2	-0.07	-2.15	1.44	1.83	1.38
11	5.25	2	Warmup	0	-0.6	1.8	-0.4	1.82	1.37	1.92	1.38
11	5.25	3	Warmup	0	0.7	0	0.78	0.18	1.44	1.87	1.38
11	5.25	4	Warmup	0	0	-2	0.1	-1.69	1.46	1.86	1.4
11	5.25	5	Warmup	0	-0.58	-0.42	-0.25	-0.02	1.41	1.87	1.39
11	5.25	6	Warmup	0	0	-2	0.48	-1.8	2.07	-1.57	1.41
11	5.25	7	Warmup	0	-1.42	0.42	-1.2	0.41	1.75	2.08	1.4
11	5.25	8	Warmup	0	-0.6	1.8	-0.19	1.02	2.15	-1.93	1.43
11	5.25	9	Warmup	30	0	1	0.43	0.73	2.7	1.03	1.36
11	5.25	10	Warmup	-60	1	1	-0.2	0.77	0.42	2.87	1.38
11	5.25	11	Warmup	110	0	1	-0.01	0.08	2.49	-1.42	1.39
11	5.25	12	Warmup	-170	1.9	0	0.63	-1.49	-2.23	1.83	1.39
11	5.25	13	Main	45	-0.58	-0.42	0.37	-0.11	-0.27	2.9	1.36
11	5.25	14	Main	-75	0	1	0.66	0.69	0.41	2.87	1.41
11	5.25	15	Main	110	0.7	0	0.83	-0.11	2.55	-1.4	1.41
11	5.25	16	Main	-140	0	-2	-1.76	0.1	-1.07	2.68	1.4
11	5.25	17	Main	170	-1.5	1	-1.59	0.46	2.62	1.32	1.39
11	5.25	18	Main	60	1.2	-1.3	1.37	0.97	2.46	-1.61	1.36
11	5.25	19	Main	-75	1.9	0	-0.27	-0.24	2.14	1.99	1.39
11	5.25	20	Main	110	0	-1.25	0.76	-0.41	-2.7	-1.16	1.36
11	5.25	21	Main	-140	-1.42	0.42	-0.23	-0.43	2.59	-0.9	1.43
11	5.25	22	Main	45	0	-1.25	2.01	-0.11	1.26	-2.47	1.41
11	5.25	23	Main	-60	0.6	1.8	0.55	1.75	-0.01	2.97	1.36
11	5.25	24	Main	-170	-1.2	-1.3	-1.04	0.91	-0.49	-2.86	1.4
11	5.25	25	Main	-170	-0.6	1.8	-0.61	1.76	1.04	2.7	1.37
11	5.25	26	Main	45	1	1	0.93	1.12	1.14	-2.7	1.43
11	5.25	27	Main	45	-0.6	1.8	-0.66	1.88	-1.14	-2.69	1.45
11	5.25	28	Main	75	-1.2	-1.3	-1.67	-0.71	-2.82	0.38	1.4
11	5.25	29	Main	140	1.9	0	0.21	0.49	-1.84	2.21	1.4
11	5.25	30	Main	-170	0	-1.25	-0.45	0.41	1.41	-2.35	1.4
11	5.25	31	Main	-45	0	-2	1.98	0.4	2.69	-0.71	1.35
11	5.25	32	Main	-110	-0.58	-0.42	-1.34	0.49	2.85	0.3	1.42
11	5.25	33	Main	110	1.2	-1.3	0.61	-1.58	-0.78	-2.75	1.42
11	5.25	34	Main	60	-1.42	0.42	0.51	-0.06	-2.69	-0.62	1.43
11	5.25	35	Main	-60	-1.5	1	-0.27	0.31	2.74	-0.89	1.36
11	5.25	36	Main	75	0	-1.25	1.42	-1.19	-0.19	-2.88	1.37
11	5.25	37	Main	110	0	1	-0.46	0.75	-2.64	1.27	1.39
11	5.25	38	Main	-75	0.7	0	2.02	0	-2.09	2.02	1.44
11	5.25	39	Main	-140	1	1	-0.82	1.45	0.27	-2.92	1.41
11	5.25	40	Main	-170	0.6	1.8	-1.3	0.68	0.22	2.92	1.41
11	5.25	41	Main	60	0.6	1.8	-1.4	0.5	-1.27	2.6	1.39
11	5.25	42	Main	140	-0.6	1.8	0.85	1.35	2.58	-1.14	1.42
12	5.48	1	Warmup	0	1	1	1.02	0.99	1.89	1.93	1.27
12	5.48	2	Warmup	0	-0.6	1.8	-0.2	1.72	1.86	1.98	1.29
12	5.48	3	Warmup	0	-1.2	-1.3	1.27	0.31	2.35	1.32	1.33
12	5.48	4	Warmup	0	0.6	1.8	0.05	1.8	2.4	1.24	1.34
12	5.48	5	Warmup	0	0.7	0	1.29	0.02	2.39	1.23	1.33
12	5.48	6	Warmup	0	-0.58	-0.42	-0.71	-0.5	2.41	1.24	1.34
12	5.48	7	Warmup	0	-1.5	1	-1.73	0.9	2.46	1.23	1.36
12	5.48	8	Warmup	0	-1.2	-1.3	-1.11	-1.39	2.19	-1.88	1.41
12	5.48	9	Warmup	0	0.7	0	0.56	0.16	2.21	-1.81	1.41
12	5.48	10	Warmup	0	-1.42	0.42	-1.09	0.18	2.19	-1.84	1.42
12	5.48	11	Warmup	0	0.6	1.8	0.45	1.81	2.26	1.73	1.33
12	5.48	12	Warmup	0	0	-2	0.46	-0.91	2.12	1.89	1.33
12	5.48	13	Warmup	0	-0.6	1.8	-0.42	1.81	2.53	-1.38	1.43
12	5.48	14	Warmup	0	0	-2	0.29	-1.28	1.93	1.95	1.31
12	5.48	15	Warmup	0	0	-1.25	0.27	-1.43	2.48	-1.58	1.41
12	5.48	16	Warmup	0	0.6	1.8	0.44	1.81	1.91	2.14	1.28
12	5.48	17	Warmup	30	1.9	0	1.61	-0.6	1.52	-2.63	1.4
12	5.48	18	Warmup	-60	0.6	1.8	-0.15	-0.33	2.99	-0.03	1.43
12	5.48	19	Warmup	110	-0.6	1.8	-0.12	1.78	-1.05	-2.82	1.43
12	5.48	20	Warmup	-170	-1.5	1	-1.55	0.85	1.54	2.63	1.44
12	5.48	21	Main	60	1.9	0	1.45	0.46	2.99	-0.01	1.42
12	5.48	22	Main	-170	-1.2	-1.3	-1.5	1.38	-2.93	0.58	1.43
12	5.48	23	Main	-75	-0.58	-0.42	-0.37	-0.49	2.61	-1.36	1.27
12	5.48	24	Main	-170	-1.5	1	-1.66	0.37	-2.36	1.77	1.27
12	5.48	25	Main	-45	0.6	1.8	0.47	1.82	-2.93	-0.38	1.28
12	5.48	26	Main	-140	0	-2	1.06	-1.43	2.07	-1.97	1.28
12	5.48	27	Main	110	0.7	0	0.57	-0.09	-2.62	-1.29	1.31
12	5.48	28	Main	110	0	-1.25	0.16	-0.32	-0.33	2.87	1.3
12	5.48	29	Main	45	0	1	-0.72	0.84	2.47	-1.58	1.42
12	5.48	31	Main	45	1.2	-1.3	0.13	-0.15	-0.12	2.89	1.41
12	5.48	32	Main	60	1	1	0.94	0.82	2.88	-0.65	1.29
12	5.48	33	Main	45	0	-1.25	0.4	-0.74	1.54	-2.45	1.28
12	5.48	34	Main	140	-0.6	1.8	0.11	-0.45	-2.78	0.88	1.3
12	5.48	35	Main	140	1.9	0	1.79	-0.14	1.03	-2.75	1.41
12	5.48	36	Main	75	0	-1.25	0.69	0.65	-2.31	-1.75	1.41
12	5.48	37	Main	110	0.6	1.8	-0.54	1.79	-0.86	2.72	1.37
12	5.48	38	Main	140	1	1	0.79	1.04	1.65	2.27	1.28
12	5.48	39	Main	110	1.2	-1.3	1.42	-1.06	1.61	-2.27	1.29
12	5.48	40	Main	60	0.7	0	0.78	-0.18	-1.23	-2.56	1.32
12	5.48	41	Main	110	0	1	-0.3	1.03	1.81	2.24	1.42
12	5.48	42	Main	170	-0.58	-0.42	0.05	0.06	-1.4	-2.48	1.42
12	5.48	43	Main	75	-1.5	1	-0.46	1.28	-2.77	0.73	1.41
12	5.48	44	Main	75	0	-2	0.35	-1.89	-2.76	-0.28	1.28
12	5.48	45	Main	45	-1.42	0.42	-0.68	-0.41	-2.16	1.74	1.27
12	5.48	46	Main	170	0	-1.25	-1.1	0.82	2.44	-1.34	1.26
12	5.48	47	Main	75	-0.6	1.8	-0.55	1.72	-2.83	0.8	1.41
12	5.48	48	Main	60	-1.2	-1.3	-0.26	-0.71	-0.78	2.83	1.43
12	5.48	49	Main	60	0.6	1.8	-0.61	1.78	2.03	2.11	1.39
12	5.48	50	Main	140	-0.6	1.8	-0.82	1.04	2.97	-0.43	1.28
12	5.48	30	Main	170	-1.42	0.42	-0.86	0.91	-2.97	-0.03	1.29
13	5.55	1	Warmup	0	0	-1.25	0.14	-1.14	1.73	2.21	1.26
13	5.55	2	Warmup	0	0	1	-0.11	0.81	1.65	2.32	1.26
13	5.55	3	Warmup	0	0	-1.25	-0.08	-1.28	1.71	2.31	1.28
13	5.55	4	Warmup	0	-1.5	1	-1.29	1.24	1.55	2.33	1.13
13	5.55	5	Warmup	0	0	-2	0.34	-1.32	1.7	2.14	1.32
13	5.55	6	Warmup	0	-1.42	0.42	-1.28	0.64	2.14	-1.7	1.35
13	5.55	7	Warmup	0	-0.6	1.8	-0.67	1.86	1.75	2.27	1.3
13	5.55	8	Warmup	0	1.2	-1.3	1.21	-1.36	1.99	-1.82	1.29
13	5.55	9	Warmup	30	0	-1.25	-0.6	-1.21	2.69	0.57	1.31
13	5.55	10	Warmup	-60	1.9	0	1.04	0.47	0.86	2.41	1.2
13	5.55	11	Warmup	110	0	1	0.57	0.01	2.05	-1.59	1.22
13	5.55	12	Warmup	-170	0	-1.25	0.27	1.05	-1.7	2.12	1.3
13	5.55	13	Main	45	0.6	1.8	1.3	0.91	0.45	2.67	1.3
13	5.55	14	Main	140	0	-2	-1	1.43	-2.52	-1.45	1.36
13	5.55	15	Main	-170	0.7	0	-0.63	-0.02	2.61	1	1.36
13	5.55	16	Main	-110	0	-1.25	1.59	0.01	-1.84	2.07	1.34
13	5.55	17	Main	-140	-1.42	0.42	0.48	-1.08	2.74	0.14	1.3
13	5.55	18	Main	-45	0	1	-1.37	1.12	1.76	2.1	1.34
13	5.55	19	Main	60	1.9	0	1.08	-1.11	2.52	-0.68	1.28
13	5.55	20	Main	60	1	1	0.99	0	-2.83	-0.74	1.36
13	5.55	21	Main	-45	1.2	-1.3	1.04	-0.25	-1.46	-2.53	1.35
13	5.55	23	Main	110	-1.5	1	1.06	1.15	-0.92	2.57	1.36
13	5.55	24	Main	170	-1.2	-1.3	0.99	1.42	1.54	-2.24	1.39
13	5.55	25	Main	75	-0.58	-0.42	-0.88	-0.41	-1.77	-2.01	1.35
13	5.55	26	Main	45	0	-1.25	0.12	-1.31	-0.02	-2.89	1.3
13	5.55	27	Main	75	-0.6	1.8	-0.86	1.73	-2.6	-0.58	1.3
13	5.55	28	Main	75	0	-2	-2.08	0.12	-1.04	2.4	1.3
13	5.55	29	Main	45	0.7	0	0.66	0.04	2.48	-1.02	1.35
13	5.55	30	Main	60	-1.2	-1.3	-1.73	-0.53	-0.12	-2.6	1.37
13	5.55	31	Main	60	-1.42	0.42	-1.43	0.34	-2.3	-1.12	1.35
13	5.55	32	Main	140	0	1	-0.62	1.88	-2.66	1.23	1.31
13	5.55	33	Main	170	1.9	0	0.77	-0.03	2.48	-0.75	1.31
13	5.55	34	Main	75	0	-1.25	-1.55	0.65	-0.11	-2.64	1.33
13	5.55	35	Main	110	0.6	1.8	-0.69	-0.23	1.03	2.65	1.4
13	5.55	36	Main	170	0	-1.25	-0.04	0.98	-0.65	-2.6	1.36
13	5.55	37	Main	170	1	1	1.44	-0.83	0.24	2.63	1.36
13	5.55	38	Main	140	-0.58	-0.42	0.78	0.2	2.32	1.68	1.31
13	5.55	39	Main	75	-1.5	1	0.73	1.82	2.12	-1.55	1.33
13	5.55	40	Main	110	1.2	-1.3	-1.78	-0.61	-2.18	-1.21	1.3
13	5.55	41	Main	60	0.6	1.8	-0.66	1.79	1.58	2.29	1.37
13	5.55	42	Main	140	-0.6	1.8	0.7	1.93	0.25	-2.46	1.34
13	5.55	22	Main	110	-0.6	1.8	1.32	0	-2.23	1.09	1.38
14	5.66	1	Warmup	0	-1.5	1	-0.8	1.19	1.43	2.09	1.38
14	5.66	2	Warmup	0	-0.58	-0.42	-0.19	0.04	1.47	2.11	1.38
14	5.66	3	Warmup	0	1	1	0.99	1.02	1.47	2.1	1.36
14	5.66	4	Warmup	0	0	1	0.05	1.02	1.43	2.05	1.36
14	5.66	10	Warmup	-60	-0.6	1.8	-1.05	1.49	-1.2	2.18	1.36
14	5.66	11	Warmup	110	0.6	1.8	1.15	-1.32	2.49	0.41	1.37
14	5.66	12	Warmup	-170	-1.2	-1.3	-1.96	0.11	-2.46	0.09	1.36
14	5.66	13	Main	45	1.9	0	0.52	-0.75	-1.74	1.81	1.37
14	5.66	14	Main	110	-1.5	1	1.18	1.16	1.08	-2.67	1.44
14	5.66	15	Main	-110	0	-2	-1.62	-1.44	2.14	1.9	1.45
14	5.66	16	Main	-75	-0.58	-0.42	-0.45	-0.47	-1.29	2.56	1.45
14	5.66	17	Main	45	1	1	0.91	0.54	-2.94	0.81	1.38
14	5.66	18	Main	-170	-1.2	-1.3	1.48	0.6	2.75	-1.3	1.37
14	5.66	19	Main	-110	0.7	0	-0.31	0.69	0.31	3.03	1.36
14	5.66	20	Main	75	0	1	0.61	-0.13	0.29	-2.95	1.43
14	5.66	21	Main	-140	-1.42	0.42	0.93	-0.84	1.74	2.44	1.44
14	5.66	22	Main	45	0	-1.25	-0.16	-0.68	2.95	0.5	1.44
14	5.66	24	Main	-60	1.2	-1.3	-1.85	0.03	3.19	-0.52	1.38
14	5.66	25	Main	110	0	-1.25	-0.81	0.9	-1.55	-2.81	1.39
14	5.66	26	Main	-60	0.6	1.8	-1.21	0.88	-2.69	-1.4	1.43
14	5.66	27	Main	45	-1.2	-1.3	1.35	-0.63	-2.88	0.94	1.44
14	5.66	28	Main	170	0	1	0.55	-0.64	3.04	-0.48	1.42
14	5.66	29	Main	-45	0.7	0	0.66	0.27	-1.61	2.56	1.4
14	5.66	30	Main	-75	0	-1.25	-0.16	1.49	-2.89	-0.89	1.39
14	5.66	31	Main	-170	-0.58	-0.42	-0.01	1.8	2.97	0.38	1.4
14	5.66	32	Main	-140	1	1	-0.18	1.25	1.68	2.56	1.43
14	5.66	33	Main	170	0	-1.25	-0.15	0.12	-1.2	-2.81	1.43
14	5.66	34	Main	60	-0.6	1.8	-0.05	1.06	-3.06	-0.33	1.43
14	5.66	35	Main	60	-1.5	1	-0.9	0.11	-2.79	-1.92	1.4
14	5.66	36	Main	75	-1.42	0.42	-0.7	-0.31	-2.61	2.15	1.4
14	5.66	37	Main	-75	0	-2	1.86	-0.54	-2.76	-1.98	1.4
14	5.66	38	Main	-140	0.6	1.8	-1.22	-0.19	-0.48	-3.53	1.41
14	5.66	39	Main	-140	1.2	-1.3	1.28	-0.44	1.72	1.76	1.43
14	5.66	40	Main	110	1.9	0	0.82	-0.06	1.06	-2.23	1.42
14	5.66	41	Main	60	0.6	1.8	0.52	1.72	2.49	-1.67	1.39
14	5.66	42	Main	140	-0.6	1.8	-0.58	1.67	-3.1	-0.22	1.39
14	5.66	23	Main	170	-0.6	1.8	1.77	0.01	3	0.7	1.38
15	5.75	1	Warmup	0	1	1	0.97	0.96	1.61	2.38	1.38
15	5.75	2	Warmup	0	0.7	0	0.71	0.01	1.62	2.33	1.38
15	5.75	3	Warmup	0	-1.42	0.42	-1.52	0.34	1.58	2.34	1.39
15	5.75	4	Warmup	0	0	-2	-0.09	-2.14	1.59	2.34	1.39
15	5.75	5	Warmup	0	0	-1.25	0	-0.89	1.6	2.34	1.39
15	5.75	6	Warmup	0	0	1	-0.08	1.05	2.62	-1.44	1.45
15	5.75	7	Warmup	0	0	-2	-0.29	-1.87	1.45	2.54	1.38
15	5.75	8	Warmup	0	-0.6	1.8	-0.69	1.66	2.58	-1.55	1.45
15	5.75	9	Main	75	-0.58	-0.42	-0.74	0.89	2.79	-0.91	1.4
15	5.75	10	Main	-45	1	1	-0.63	-0.37	2.6	1.35	1.39
15	5.75	11	Main	-75	1.2	-1.3	1.47	0.9	2.91	0.6	1.43
15	5.75	12	Main	140	-0.6	1.8	0.42	1.72	-1.9	-2.32	1.45
15	5.75	13	Main	60	0	1	0.75	0.45	-2.96	0.46	1.44
15	5.75	14	Main	-45	0	-1.25	-0.24	0.04	1.85	-2.25	1.37
15	5.75	15	Main	45	0.6	1.8	0.67	1.59	-0.34	-2.92	1.39
15	5.75	16	Main	-110	0	-2	1.3	1.23	2.83	0.73	1.38
15	5.75	17	Main	-60	1.9	0	1.79	-0.02	2.93	-0.89	1.43
15	5.75	18	Main	170	-1.5	1	-1	1.17	-3.02	0.38	1.44
15	5.75	19	Main	170	0.7	0	0.98	0.01	3.03	0.13	1.42
15	5.75	20	Main	-110	0	-1.25	-0.23	-0.48	-2.66	-1.35	1.37
15	5.75	21	Main	110	-1.42	0.42	-0.42	-0.28	-0.4	2.98	1.37
15	5.75	22	Main	-140	-1.2	-1.3	-1.33	-0.62	-1.69	-2.49	1.37
15	5.75	23	Main	-110	0.6	1.8	0.52	1.81	-0.8	-2.92	1.44
15	5.75	24	Main	-75	0	-1.25	0.42	-0.73	2.61	-1.51	1.44
15	5.75	25	Main	-45	0	-2	0.31	-1.47	2.87	0.49	1.44
15	5.75	26	Main	-110	0	1	-0.29	0.88	-2.5	-1.69	1.38
15	5.75	27	Main	-60	-1.42	0.42	-1.5	0.55	0.25	-3.02	1.39
15	5.75	28	Main	170	0	-1.25	0.19	-0.61	-0.74	2.95	1.37
15	5.75	29	Main	170	-0.58	-0.42	-1.52	0.27	-2.73	-1.03	1.41
15	5.75	30	Main	140	1	1	1.07	1.07	1.42	2.62	1.43
15	5.75	31	Main	-75	-0.6	1.8	-0.69	1.81	-2.13	2.02	1.42
15	5.75	32	Main	75	-1.5	1	-1.13	0.54	-2.62	1.28	1.37
15	5.75	33	Main	140	1.9	0	1.8	0.02	2.81	0.67	1.36
15	5.75	34	Main	60	-1.2	-1.3	-0.13	-0.78	2.06	-2.09	1.37
15	5.75	35	Main	-45	0.7	0	0.67	0.11	-0.16	-3.03	1.45
15	5.75	36	Main	170	1.2	-1.3	-0.68	1.09	-0.38	2.99	1.43
15	5.75	37	Main	60	0.6	1.8	0.59	1.77	2.39	1.85	1.43
15	5.75	38	Main	140	-0.6	1.8	0.64	1.8	3.06	-0.51	1.38
16	5.9	1	Warmup	0	-0.6	1.8	-0.31	1.84	1.94	2.32	1.41
16	5.9	2	Warmup	0	1.2	-1.3	1.34	-1.07	2.05	2.26	1.41
16	5.9	3	Warmup	0	0	-1.25	0.23	-0.96	2.02	2.29	1.39
16	5.9	4	Warmup	0	-1.42	0.42	-1.21	0.44	1.95	2.34	1.39
16	5.9	5	Warmup	0	0	-1.25	0.93	-1.33	2.7	-1.56	1.43
16	5.9	6	Warmup	0	-1.42	0.42	-1.15	0.51	2.04	2.16	1.38
16	5.9	7	Warmup	0	0.7	0	0.95	-0.37	2.28	-2.04	1.4
16	5.9	8	Warmup	0	1	1	1.04	1.17	2.06	2.19	1.37
16	5.9	9	Warmup	30	1.9	0	1.75	-0.19	2.91	0.9	1.38
16	5.9	10	Warmup	60	-1.5	1	0.65	1.49	2.31	-2.06	1.39
16	5.9	11	Warmup	110	-0.58	-0.42	0	1.02	-2.73	-1.44	1.38
16	5.9	12	Warmup	170	-1.2	-1.3	-1.89	-0.97	2.43	1.86	1.38
16	5.9	13	Main	170	-0.6	1.8	-1.08	-0.36	-2.1	-2.23	1.38
16	5.9	14	Main	110	0	-2	1.33	0.08	2.61	1.58	1.42
16	5.9	15	Main	140	-1.42	0.42	0.81	0.94	-0.94	-2.86	1.42
16	5.9	16	Main	75	1.2	-1.3	-0.86	0.34	-3.02	0.17	1.42
16	5.9	17	Main	75	1.9	0	0.99	-0.34	-2.99	-0.56	1.39
16	5.9	18	Main	60	1	1	-0.14	1.53	-1.95	2.28	1.38
16	5.9	19	Main	45	0.6	1.8	0.16	1.67	0.23	3.02	1.39
16	5.9	20	Main	45	0	-1.25	1.5	-0.44	2.1	-2.2	1.43
16	5.9	21	Main	60	-0.58	-0.42	-0.92	-0.66	-0.87	-2.91	1.42
16	5.9	22	Main	110	-1.5	1	-1.19	1.68	-2.46	1.78	1.41
16	5.9	23	Main	110	0.7	0	-0.65	0.63	-1.55	3.23	1.37
16	5.9	24	Main	140	-1.2	-1.3	1.09	1.03	3.28	-1.42	1.39
16	5.9	25	Main	45	0	1	1.27	0.33	1.33	-3.33	1.38
16	5.9	26	Main	110	0	-1.25	0.58	1.61	-0.12	3	1.43
16	5.9	27	Main	140	1.9	0	-0.68	-0.93	2.11	-2.17	1.43
16	5.9	28	Main	170	0	-1.25	-0.81	0.53	-2.46	1.77	1.44
16	5.9	29	Main	140	0	1	0.11	2.12	0.04	2.98	1.38
16	5.9	30	Main	60	-0.6	1.8	0.76	0.72	2.6	1.54	1.39
16	5.9	31	Main	170	1	1	0.61	-0.66	-2.17	-1.99	1.38
16	5.9	32	Main	170	0.6	1.8	-0.64	1.26	2.38	-1.64	1.41
16	5.9	33	Main	45	-1.2	-1.3	0.76	-0.88	0.5	-2.91	1.44
16	5.9	34	Main	75	0.7	0	-1.65	-0.25	-2.69	-1.22	1.42
16	5.9	35	Main	170	1.2	-1.3	-0.62	1.14	-1.4	2.44	1.39
16	5.9	36	Main	75	-1.5	1	0.92	1.77	1.93	2.03	1.39
16	5.9	37	Main	45	-1.42	0.42	0.84	1.41	2.78	0.19	1.38
16	5.9	38	Main	75	0	-1.25	-1.78	-0.51	-2.74	-1.08	1.42
16	5.9	39	Main	110	-0.58	-0.42	-1.4	0.61	-0.13	2.97	1.43
16	5.9	40	Main	60	0	-2	-0.36	-0.23	2.39	1.6	1.44
16	5.9	41	Main	60	0.6	1.8	1.7	0.95	1.5	2.52	1.35
16	5.9	42	Main	140	-0.6	1.8	0.92	-0.9	0.74	-2.85	1.35
17	5.93	1	Warmup	0	0.6	1.8	0.59	1.78	1.69	2.5	1.31
17	5.93	2	Warmup	0	-1.42	0.42	-1.4	0.43	1.7	2.5	1.34
17	5.93	3	Warmup	0	0.7	0	0.67	-0.03	1.99	1.85	1.36
17	5.93	4	Warmup	0	0	-2	-0.01	-2.02	1.99	1.79	1.36
17	5.93	5	Warmup	0	0.7	0	0.71	0.18	1.96	1.83	1.35
17	5.93	6	Warmup	0	0	-2	-0.1	-1.95	2.1	-2.05	1.38
17	5.93	7	Warmup	0	-0.6	1.8	-0.5	1.84	1.98	2.16	1.34
17	5.93	8	Warmup	0	0	-2	0.23	-1.99	2.06	-2.05	1.36
17	5.93	9	Warmup	30	0	1	0.2	1.08	2.97	0.83	1.37
17	5.93	10	Warmup	-60	1.2	-1.3	1.57	0.39	0.78	2.97	1.37
17	5.93	11	Warmup	110	0.6	1.8	0.56	1.62	2.55	-1.76	1.39
17	5.93	12	Warmup	-170	1.2	-1.3	0.82	-0.35	-2.14	2.16	1.38
17	5.93	13	Main	75	1.9	0	0.01	0.25	1.53	2.68	1.36
17	5.93	14	Main	60	1.2	-1.3	1.36	0.82	0.08	-3.03	1.4
17	5.93	15	Main	-110	0.7	0	-0.43	1.73	2.81	1.1	1.4
17	5.93	16	Main	45	0	-1.25	-0.31	-0.51	2.75	-1.24	1.4
17	5.93	17	Main	45	-0.58	-0.42	-1.19	0.35	2.8	1.07	1.36
17	5.93	18	Main	110	-1.5	1	0.57	1.09	0.06	-3.05	1.38
17	5.93	19	Main	-140	0	-2	-1.47	-1.59	1.97	2.38	1.37
17	5.93	20	Main	60	1	1	0.63	0.59	-0.58	-3.02	1.41
17	5.93	21	Main	-170	-1.42	0.42	-0.49	-0.13	1.07	2.88	1.4
17	5.93	22	Main	-45	0	1	-0.25	1.16	-1.22	2.83	1.39
17	5.93	23	Main	-60	0.6	1.8	-0.48	1.74	-0.08	-2.97	1.38
17	5.93	24	Main	-170	-1.2	-1.3	-1.56	-0.58	0.63	2.94	1.39
17	5.93	25	Main	-140	-0.6	1.8	0.47	1.73	-2.18	-1.88	1.37
17	5.93	26	Main	110	0	-1.25	0.23	-0.11	2.92	1.12	1.38
17	5.93	27	Main	-110	0.6	1.8	-0.5	1.79	-1.98	2.35	1.39
17	5.93	28	Main	75	0	-1.25	0.01	-0.13	1.72	2.55	1.4
17	5.93	29	Main	-45	-0.6	1.8	0.44	1.68	-3.05	-0.6	1.34
17	5.93	30	Main	110	1.2	-1.3	-0.6	0.54	0.45	2.78	1.32
17	5.93	31	Main	-170	1.9	0	0.82	-0.03	-0.8	-2.82	1.38
17	5.93	32	Main	-170	0	1	0.16	1.16	2.78	-1.15	1.41
17	5.93	33	Main	75	0.7	0	0.9	0.13	-0.21	-3.03	1.4
17	5.93	34	Main	-75	0	-2	0.17	-0.97	2.95	-0.69	1.39
17	5.93	35	Main	75	-1.5	1	-1.46	0.41	2.75	0.33	1.33
17	5.93	36	Main	-45	-1.2	-1.3	-1.28	-1.03	1.64	2.32	1.31
17	5.93	37	Main	140	-0.58	-0.42	-0.67	-0.4	0.07	-2.8	1.32
17	5.93	38	Main	170	0	-1.25	-0.2	-0.8	2.89	0.45	1.39
17	5.93	39	Main	-60	-1.42	0.42	-1.29	0.43	0.98	2.84	1.38
17	5.93	40	Main	140	1	1	0.56	1.03	0.98	-2.81	1.39
17	5.93	41	Main	60	0.6	1.8	-0.46	1.86	2.19	-2.08	1.34
17	5.93	42	Main	140	-0.6	1.8	-0.76	1.69	-2.97	0.38	1.34
18	5.97	1	Warmup	0	0	-2	-0.01	-2	1.61	1.48	1.41
18	5.97	2	Warmup	0	-1.5	1	-1.5	1	1.55	1.55	1.41
18	5.97	3	Warmup	0	0.7	0	0.72	0.05	1.5	1.44	1.39
18	5.97	4	Warmup	0	-1.42	0.42	-1.38	0.4	1.28	1.3	1.4
18	5.97	5	Warmup	0	0.7	0	0.85	-0.02	0.9	2.33	1.38
18	5.97	6	Warmup	0	-1.5	1	-1.26	0.82	2.67	-1.04	1.45
18	5.97	7	Warmup	0	-1.2	-1.3	-1.09	-1.06	1.06	2.7	1.4
18	5.97	8	Warmup	0	0	1	0.53	0.45	2.22	-1.58	1.44
18	5.97	9	Warmup	30	0.6	1.8	1.26	1.3	2.8	1.2	1.38
18	5.97	10	Warmup	-60	-1.2	-1.3	-0.79	-0.95	0.42	2.99	1.4
18	5.97	11	Warmup	110	-0.6	1.8	0.19	0.85	2.63	-1.4	1.4
18	5.97	12	Warmup	-170	-1.5	1	1.12	-0.58	-2.34	1.85	1.39
18	5.97	13	Main	45	-0.58	-0.42	-0.63	-0.46	-0.34	2.94	1.39
18	5.97	14	Main	-60	1.2	-1.3	1.82	0.13	1	2.57	1.43
18	5.97	15	Main	170	-0.6	1.8	0.67	1.46	-0.53	-2.67	1.44
18	5.97	16	Main	-140	0	-2	0.21	-0.36	2.07	1.72	1.43
18	5.97	17	Main	170	-1.5	1	-0.63	0.79	2.3	-1.92	1.4
18	5.97	18	Main	140	0.7	0	0.66	-0.03	-2.94	0.03	1.4
18	5.97	19	Main	-170	-1.2	-1.3	-1.36	-0.24	2.89	-0.55	1.4
18	5.97	20	Main	-110	-1.42	0.42	-1.41	-0.23	2.61	0.66	1.43
18	5.97	21	Main	110	0	-1.25	0.7	0.89	-0.25	-2.66	1.43
18	5.97	22	Main	-60	0.6	1.8	0.82	0.8	2.19	-1.55	1.43
18	5.97	23	Main	75	0	1	0.3	1.13	2.48	-1.54	1.42
18	5.97	24	Main	45	0	-1.25	-0.48	-0.56	0.64	-2.88	1.41
18	5.97	25	Main	-75	1.9	0	1.9	0.05	2.9	-0.11	1.39
18	5.97	26	Main	-45	1	1	0.8	0.82	1.99	-2.01	1.44
18	5.97	27	Main	140	-0.58	-0.42	-1.44	0.41	-2.83	0.27	1.43
18	5.97	28	Main	-110	0	1	0.18	1.02	0.69	-2.73	1.44
18	5.97	29	Main	45	0	-2	-1.66	-0.14	2.44	-1.61	1.42
18	5.97	30	Main	45	-1.42	0.42	-1.4	0.41	0.59	-2.84	1.41
18	5.97	31	Main	-75	-1.2	-1.3	-1.41	-0.17	2.9	-0.15	1.41
18	5.97	32	Main	140	1	1	0.93	0.97	-1.79	2.15	1.43
18	5.97	33	Main	170	0	-1.25	0.33	-0.62	2.17	-1.78	1.43
18	5.97	34	Main	-170	1.9	0	1.92	0.05	-1.83	2.17	1.45
18	5.97	35	Main	-60	-1.5	1	-0.89	0.94	0.34	-2.8	1.41
18	5.97	36	Main	-110	0.6	1.8	1.01	0.96	2.5	1.32	1.4
18	5.97	37	Main	75	0	-1.25	-0.64	1.13	1.92	-2.1	1.42
18	5.97	38	Main	60	0.7	0	0.66	0.01	-2.75	0.55	1.44
18	5.97	39	Main	-110	1.2	-1.3	0.16	-0.79	0.43	-2.74	1.43
18	5.97	40	Main	-75	-0.6	1.8	-0.78	1.05	2.82	-0.21	1.44
18	5.97	41	Main	60	0.6	1.8	0.4	1.79	2.5	1.27	1.38
18	5.97	42	Main	140	-0.6	1.8	-0.5	1.52	-1.18	-2.59	1.4
19	5.98	1	Warmup	0	-0.6	1.8	-1	-0.05	1.95	2.2	1.38
19	5.98	2	Warmup	0	0.6	1.8	0.64	1.82	1.91	2.16	1.3
19	5.98	3	Warmup	0	-0.58	-0.42	-0.68	-0.52	1.96	2.13	1.35
19	5.98	4	Warmup	0	-1.42	0.42	-0.93	0.72	1.89	2.18	1.33
19	5.98	5	Warmup	0	0	-1.25	-0.15	-1.64	1.92	2.17	1.33
19	5.98	6	Warmup	0	-1.2	-1.3	-1.31	-1.28	1.92	2.14	1.32
19	5.98	7	Warmup	0	0.7	0	0.69	0.01	1.94	2.14	1.32
19	5.98	8	Warmup	0	0	-1.25	-0.08	-1.38	1.9	2.17	1.33
19	5.98	9	Warmup	0	-1.5	1	-0.71	1.33	1.93	2.14	1.33
19	5.98	10	Warmup	0	-0.58	-0.42	-0.69	-0.35	2.25	-1.49	1.35
19	5.98	11	Warmup	0	-1.2	-1.3	-1.03	-1.2	1.82	2.35	1.33
19	5.98	12	Warmup	0	1	1	1.13	0.61	2.39	-1.53	1.36
19	5.98	13	Warmup	30	0.7	0	0.62	0.02	2.62	1.18	1.31
19	5.98	14	Warmup	-60	0	-1.25	0.18	0.18	0.27	2.88	1.33
19	5.98	15	Warmup	110	-1.5	1	0.15	1.02	2.62	-1.25	1.35
19	5.98	16	Warmup	-170	-1.2	-1.3	-0.78	-1.01	-2.37	1.69	1.34
19	5.98	17	Main	170	0.7	0	1.7	-0.04	2.62	-1.25	1.32
19	5.98	18	Main	-75	0	1	0.26	2.07	1.86	2.22	1.32
19	5.98	19	Main	110	-1.42	0.42	-1.44	0.2	1.39	-2.52	1.29
19	5.98	20	Main	-45	0	-1.25	0.69	-1.01	-0.58	-2.76	1.36
19	5.98	21	Main	-60	1.9	0	1.29	1.25	2.13	-1.89	1.35
19	5.98	22	Main	110	0	-1.25	-0.58	1.07	-2.53	-1.29	1.37
19	5.98	23	Main	-60	1	1	0.48	1.13	2.89	-0.59	1.32
19	5.98	24	Main	-75	1.2	-1.3	1.6	1.23	1.36	2.64	1.33
19	5.98	25	Main	140	-1.5	1	0.5	1.19	0.68	-2.87	1.32
19	5.98	26	Main	45	0.6	1.8	0.67	1.78	-2.44	1.36	1.37
19	5.98	27	Main	170	0	-2	0.09	-2.14	2.62	-0.93	1.35
19	5.98	28	Main	-140	-0.6	1.8	-0.27	2.13	-1.42	2.42	1.36
19	5.98	29	Main	-110	-1.2	-1.3	-1	1.48	2.46	-1.55	1.32
19	5.98	30	Main	75	-0.58	-0.42	-1.06	-0.33	-0.89	-2.75	1.34
19	5.98	31	Main	-60	0.7	0	0.83	-0.01	1.96	-2.12	1.32
19	5.98	32	Main	-45	-1.5	1	-0.78	1.26	0.16	-2.65	1.38
19	5.98	33	Main	-75	-0.6	1.8	-0.49	1.76	2.64	-0.52	1.35
19	5.98	34	Main	75	0	-1.25	1.09	-0.88	0.18	-2.67	1.36
19	5.98	35	Main	-45	-1.42	0.42	-1.25	0.51	2.19	2.02	1.31
19	5.98	36	Main	110	0	1	0.68	0.33	1.14	-2.74	1.32
19	5.98	37	Main	-170	0	-1.25	-1.42	0.64	-0.67	2.89	1.31
19	5.98	38	Main	-170	1	1	0.58	-0.31	-2.68	-0.42	1.37
19	5.98	39	Main	140	1.2	-1.3	0.61	-0.05	1.8	2	1.34
19	5.98	40	Main	140	0.6	1.8	-0.56	1.46	-0.11	-2.7	1.37
19	5.98	41	Main	45	-1.2	-1.3	-1.76	-0.27	1.89	-2.23	1.33
19	5.98	42	Main	-170	-0.58	-0.42	-1.32	0.41	-1.49	2.49	1.28
19	5.98	43	Main	60	0	-2	-1.45	-0.63	1.43	2.55	1.32
19	5.98	44	Main	110	1.9	0	1.78	-0.21	-2.14	-1.88	1.36
19	5.98	45	Main	60	0.6	1.8	-0.02	1.66	-2.65	0.95	1.35
19	5.98	46	Main	140	-0.6	1.8	0.55	1.75	2.63	1.01	1.34
20	5.99	1	Warmup	0	0.7	0	0.79	0.34	2.21	1.98	1.41
20	5.99	2	Warmup	0	0	1	0.05	1.03	2.2	2.09	1.44
20	5.99	3	Warmup	0	1.2	-1.3	1.26	-0.88	2.29	2.03	1.43
20	5.99	4	Warmup	0	-1.2	-1.3	-1.07	-1.08	2.23	1.99	1.45
20	5.99	5	Warmup	0	0	-2	0.01	-1.34	2.2	2.06	1.46
20	5.99	6	Warmup	0	-0.58	-0.42	-0.89	-0.5	1.95	-2.53	1.5
20	5.99	7	Warmup	0	0	-2	-0.22	-1.9	2.61	1.71	1.49
20	5.99	8	Warmup	0	-1.5	1	-1	0.96	2.35	-2.33	1.52
20	5.99	9	Warmup	30	0	1	0.09	0.79	3.23	0.62	1.44
20	5.99	10	Warmup	-60	-0.6	1.8	-1.47	0.94	1.06	3.14	1.47
20	5.99	11	Warmup	110	1	1	1.46	-1.18	2.53	-2.05	1.42
20	5.99	12	Warmup	-170	0.6	1.8	-1.23	1.46	-2.17	2.45	1.42
20	5.99	13	Main	170	-0.6	1.8	0.6	-1.75	2.59	-2.09	1.46
20	5.99	14	Main	75	1.2	-1.3	-1	-0.89	-3.2	1.05	1.53
20	5.99	15	Main	110	0	-1.25	-1.25	1.07	2.06	2.68	1.51
20	5.99	16	Main	-170	0	-2	1.43	-0.49	-2.54	-2.26	1.53
20	5.99	17	Main	75	-0.58	-0.42	-1.07	-0.51	-1.69	-3.04	1.47
20	5.99	18	Main	-110	-1.2	-1.3	1.45	0.54	3.43	-0.52	1.47
20	5.99	19	Main	-45	0	1	-0.23	-0.38	2.71	2.11	1.44
20	5.99	20	Main	-110	-1.42	0.42	0.25	-1.38	1.75	2.84	1.51
20	5.99	21	Main	170	-1.5	1	0.04	-0.19	-1.17	-3.12	1.51
20	5.99	22	Main	60	1.9	0	0.82	1.01	-3.32	-0.52	1.5
20	5.99	23	Main	-45	0	-1.25	1.01	-1.01	2.59	-2.09	1.44
20	5.99	24	Main	45	0.6	1.8	0	-0.21	0.36	-3.22	1.44
20	5.99	25	Main	-60	1	1	0.94	-0.6	3.03	-1.33	1.48
20	5.99	26	Main	-140	0.7	0	-0.21	0.92	2.9	1.2	1.49
20	5.99	27	Main	140	1.2	-1.3	-0.34	-1.22	-1.42	-2.8	1.44
20	5.99	28	Main	140	-0.58	-0.42	0.23	0.62	-0.68	2.93	1.53
20	5.99	29	Main	-60	-1.2	-1.3	0.97	-0.93	-1.1	-2.9	1.48
20	5.99	30	Main	-170	0.6	1.8	-0.12	1.14	1.63	2.6	1.47
20	5.99	31	Main	170	0	-1.25	1.36	-0.47	-1.15	-2.8	1.47
20	5.99	32	Main	-75	0.7	0	-0.06	-1.25	-1.47	-2.67	1.53
20	5.99	33	Main	110	1	1	-0.62	-0.28	-1.93	2.13	1.41
20	5.99	34	Main	-45	0	-2	-1.71	-0.21	-3.01	0.16	1.48
20	5.99	35	Main	-75	0	-1.25	0.04	-0.37	2.37	-1.24	1.48
20	5.99	36	Main	-45	-0.6	1.8	-0.2	-0.39	2.57	0.73	1.42
20	5.99	37	Main	140	0	1	-0.74	1.23	0.13	-2.84	1.46
20	5.99	38	Main	60	-1.42	0.42	0.93	1.56	-1.69	2.45	1.45
20	5.99	39	Main	75	-1.5	1	0.56	0.84	1.89	2.32	1.41
20	5.99	40	Main	110	1.9	0	-0.2	-0.81	1.58	-2.57	1.47
20	5.99	41	Main	60	0.6	1.8	1.43	0.55	2.46	-1.58	1.49
20	5.99	42	Main	140	-0.6	1.8	-0.12	-0.82	-2.88	-0.34	1.45
21	5.99	1	Warmup	0	0	-1.25	0	-1.22	1.41	2.23	1.43
21	5.99	2	Warmup	0	-0.6	1.8	-0.59	1.74	1.41	2.23	1.42
21	5.99	3	Warmup	0	0	1	0.01	1.01	1.41	2.19	1.41
21	5.99	4	Warmup	0	-0.58	-0.42	-0.7	-0.55	1.44	2.21	1.42
21	5.99	5	Warmup	0	0	-1.25	0.38	-1.12	1.49	2.17	1.44
21	5.99	6	Warmup	0	0	-2	0.52	-1.85	2.35	-1.77	1.55
21	5.99	7	Warmup	0	-1.2	-1.3	-0.59	-0.76	1.65	2.45	1.44
21	5.99	8	Warmup	0	-0.58	-0.42	0.4	-0.88	2.27	-1.67	1.54
21	5.99	9	Warmup	30	0	-1.25	0.51	-0.99	2.45	1.33	1.44
21	5.99	10	Warmup	-60	0.6	1.8	1.05	1.69	0.09	2.81	1.42
21	5.99	11	Warmup	110	-1.5	1	1.67	0.66	2.63	-0.99	1.42
21	5.99	12	Warmup	-170	-0.6	1.8	-0.74	1.84	-2.35	1.52	1.43
21	5.99	13	Main	-110	0.7	0	0.58	-0.1	-0.64	-2.66	1.43
21	5.99	14	Main	-45	0	-1.25	0.09	-0.26	-2.57	-1.42	1.55
21	5.99	15	Main	140	-0.6	1.8	1.24	0.49	1.15	2.58	1.53
21	5.99	16	Main	-110	-1.2	-1.3	-1.29	1.13	-2.61	0.3	1.5
21	5.99	17	Main	-45	0	1	0.26	1.05	1.77	-2.13	1.46
21	5.99	18	Main	45	1.9	0	0.7	0.04	-0.32	-2.81	1.46
21	5.99	20	Main	75	0.6	1.8	0.35	1.76	-1.46	-2.18	1.53
21	5.99	21	Main	45	1.2	-1.3	0.99	-1.73	-2.53	-0.65	1.53
21	5.99	22	Main	60	-0.58	-0.42	-0.54	-0.57	-1.73	1.83	1.5
21	5.99	23	Main	-110	0	-1.25	-0.44	-0.47	2.69	-1.08	1.42
21	5.99	24	Main	-110	-1.5	1	-1.34	0.74	0.21	2.94	1.39
21	5.99	25	Main	170	-1.42	0.42	0.66	1.8	0.13	-2.86	1.45
21	5.99	26	Main	75	1	1	0.05	0.03	-1.58	2.35	1.54
21	5.99	27	Main	110	1.9	0	0.79	-0.02	2.78	0.65	1.56
21	5.99	28	Main	75	0	-1.25	-0.75	0.66	1.37	-2.56	1.57
21	5.99	29	Main	45	-0.6	1.8	-0.37	1.72	2.66	-1.08	1.45
21	5.99	30	Main	-75	0	-2	-1.8	0.7	1.83	2.16	1.45
21	5.99	31	Main	-170	-0.58	-0.42	-1.38	0.27	-2.24	-1.64	1.44
21	5.99	32	Main	-170	0	-1.25	-1.42	-0.75	1.44	-2.63	1.57
21	5.99	33	Main	-60	-1.5	1	-1.09	0.86	2.99	-0.06	1.55
21	5.99	34	Main	60	-1.2	-1.3	0.41	-0.22	1.44	-2.64	1.56
21	5.99	35	Main	75	-1.42	0.42	-1.47	0.57	2.04	-2.07	1.45
21	5.99	36	Main	140	0	1	1.02	0.84	-2.9	0.27	1.45
21	5.99	37	Main	-170	1.2	-1.3	1.47	-0.5	2.65	-0.81	1.4
21	5.99	38	Main	140	0.6	1.8	-0.04	0.49	-1.19	2.61	1.54
21	5.99	39	Main	-170	1	1	-1.2	1	0.77	-2.85	1.57
21	5.99	40	Main	-60	0.7	0	0.81	0	2.76	-0.75	1.55
21	5.99	41	Main	60	0.6	1.8	1.42	-1.18	2.83	0.63	1.46
21	5.99	42	Main	140	-0.6	1.8	-0.61	1.84	-1.79	-2.28	1.45
21	5.99	19	Main	-140	0	-2	-1.61	-0.34	2.82	0.49	1.46
22	6.01	1	Warmup	0	-1.2	-1.3	-1	-0.7	1.07	1.99	1.48
22	6.01	2	Warmup	0	-1.5	1	-1.57	0.93	1.03	2.08	1.44
22	6.01	3	Warmup	0	-1.2	-1.3	-1.28	-1.42	1.04	1.99	1.46
22	6.01	4	Warmup	0	-0.6	1.8	-0.5	1.88	1	2.09	1.44
22	6.01	5	Warmup	0	1.2	-1.3	1.21	-1.3	1.12	1.95	1.46
22	6.01	6	Warmup	0	0.6	1.8	0.84	1.73	1.08	1.94	1.46
22	6.01	7	Warmup	0	-1.2	-1.3	-1.01	-0.77	2.64	-1.1	1.58
22	6.01	8	Warmup	0	-0.58	-0.42	-0.38	-0.13	1.41	2.54	1.47
22	6.01	9	Warmup	0	0	-1.25	-0.06	-1.34	2.59	-1.22	1.59
22	6.01	10	Warmup	30	0.6	1.8	1.74	1.32	2.49	1.4	1.42
22	6.01	11	Warmup	-60	1	1	1.14	0.87	-0.02	2.91	1.45
22	6.01	12	Warmup	110	0	-2	1.61	-0.4	2.73	-0.96	1.45
22	6.01	13	Warmup	-170	-1.2	-1.3	-0.14	1.46	-2.47	1.48	1.46
22	6.01	14	Main	45	1.9	0	1.54	-0.46	-0.65	2.8	1.46
22	6.01	15	Main	-45	0	1	-0.11	1.37	-2.46	1.53	1.45
22	6.01	16	Main	110	0	-1.25	-0.88	0.68	2.2	1.86	1.46
22	6.01	17	Main	170	-1.42	0.42	1.34	-0.56	-2.21	1.81	1.57
22	6.01	18	Main	110	-1.2	-1.3	-0.6	1.21	2.44	1.48	1.57
22	6.01	19	Main	-75	-0.58	-0.42	0.58	-0.08	-0.77	2.72	1.58
22	6.01	20	Main	170	0	-2	-0.92	0.52	2.71	0.93	1.48
22	6.01	21	Main	140	-1.5	1	-1.04	0.9	-1.5	-2.41	1.47
22	6.01	22	Main	140	-0.6	1.8	1.34	0.64	0.75	-2.85	1.48
22	6.01	23	Main	75	1	1	-0.25	0.49	-1.32	2.63	1.6
22	6.01	24	Main	60	0.6	1.8	-1.17	0.59	1.53	2.51	1.6
22	6.01	25	Main	45	1.2	-1.3	-0.03	1.46	2.89	0.64	1.59
22	6.01	26	Main	45	0	-1.25	-0.4	0.82	1.6	2.22	1.47
22	6.01	27	Main	110	0.7	0	-0.01	0.45	1.51	-2.26	1.47
22	6.01	28	Main	140	1.2	-1.3	0.04	0.17	-2.71	0.71	1.43
22	6.01	29	Main	75	-1.42	0.42	0.33	0.09	2.98	-0.02	1.59
22	6.01	30	Main	75	0	-1.25	-1.1	-0.46	0.72	-2.89	1.59
22	6.01	31	Main	170	1.9	0	-0.87	0.86	-1.28	2.66	1.58
22	6.01	32	Main	110	0	1	0.48	0.06	-0.23	2.83	1.45
22	6.01	33	Main	60	0.7	0	0.77	0.61	2.34	1.65	1.47
22	6.01	34	Main	170	1	1	-0.26	-0.29	-2.08	-1.93	1.46
22	6.01	35	Main	170	0	-1.25	0.38	-0.32	2.28	-1.79	1.59
22	6.01	36	Main	45	-0.6	1.8	-0.27	0.01	0.33	-2.9	1.6
22	6.01	37	Main	60	-1.5	1	-0.4	0.32	-2.33	-1.73	1.59
22	6.01	38	Main	140	0.6	1.8	-0.34	0.51	-2.7	0.93	1.49
22	6.01	39	Main	75	0	-2	0.08	0.52	0.15	2.83	1.49
22	6.01	40	Main	110	-0.58	-0.42	0.35	0.03	2.63	-1.14	1.5
22	6.01	41	Main	60	-1.2	-1.3	-0.05	0.13	-2.93	-0.27	1.6
22	6.01	42	Main	60	0.6	1.8	-0.18	-0.22	-1.72	2.43	1.6
22	6.01	43	Main	140	-0.6	1.8	0.48	-0.55	2.85	-0.74	1.6
23	6.1	1	Warmup	0	0.6	1.8	0.57	1.8	1.5	2.29	1.37
23	6.1	2	Warmup	0	0	-1.25	-0.01	-1.17	1.53	2.26	1.4
23	6.1	3	Warmup	0	0	-2	0.07	-1.86	1.52	2.24	1.41
23	6.1	4	Warmup	0	-0.58	-0.42	-0.53	-0.35	1.48	2.26	1.4
23	6.1	5	Warmup	0	-0.6	1.8	0.52	1.72	1.43	2.34	1.39
23	6.1	6	Warmup	0	0	-2	0.41	-1.87	2.51	-1.48	1.44
23	6.1	7	Warmup	0	0	-1.25	0.17	-0.71	1.39	2.59	1.4
23	6.1	8	Warmup	0	0.6	1.8	0.52	1.82	2.53	-1.3	1.45
23	6.1	9	Warmup	0	-0.6	1.8	-0.51	1.77	1.36	2.65	1.36
23	6.1	10	Warmup	30	-1.5	1	0.29	0.33	1.56	-2.28	1.45
23	6.1	11	Warmup	-60	-1.42	0.42	-0.81	-1.13	2.72	0.17	1.43
23	6.1	12	Warmup	110	0	1	0.1	0.21	-0.72	-2.65	1.43
23	6.1	13	Warmup	-170	0.7	0	0.83	0.05	1.19	2.49	1.44
23	6.1	14	Main	-110	-0.6	1.8	0.53	1.77	-1.96	1.84	1.4
23	6.1	15	Main	60	1.2	-1.3	1.88	0.56	0.64	2.56	1.4
23	6.1	16	Main	170	-1.42	0.42	-1.59	-1.05	-0.22	-2.65	1.41
23	6.1	17	Main	-60	1	1	-0.28	0.78	-1.56	-2.4	1.4
23	6.1	18	Main	-45	0.6	1.8	-0.57	1.85	0.59	-2.83	1.42
23	6.1	19	Main	-45	0	-1.25	-0.06	-1.11	2.35	-1.63	1.39
23	6.1	20	Main	75	1.9	0	0.87	0.02	2.77	-0.79	1.43
23	6.1	21	Main	170	-1.5	1	-1.23	1.18	-2.88	0.25	1.4
23	6.1	22	Main	-140	0	-2	0.83	-1.06	2.01	-2.06	1.39
23	6.1	23	Main	-75	0	1	0.14	0.72	1.38	-2.49	1.42
23	6.1	24	Main	-140	0.7	0	1.78	0.15	0.55	2.83	1.42
23	6.1	25	Main	170	-1.2	-1.3	-1.22	-0.69	-0.02	-2.85	1.43
23	6.1	26	Main	60	-0.58	-0.42	-1.34	0.14	1.55	-2.41	1.4
23	6.1	27	Main	60	0.7	0	1.59	-0.02	-1.14	-2.52	1.38
23	6.1	28	Main	-75	0	-1.25	0.15	-1.32	2.23	-1.62	1.4
23	6.1	29	Main	75	-0.6	1.8	-0.6	1.76	-2.65	1.13	1.43
23	6.1	30	Main	45	0	-2	-0.95	-0.09	-1.05	2.62	1.41
23	6.1	31	Main	110	1.9	0	-0.49	1.77	2.78	0.28	1.41
23	6.1	32	Main	-75	-1.2	-1.3	-1.34	-0.11	-2.73	0.54	1.42
23	6.1	33	Main	110	0	1	-0.02	0.95	1.43	2.36	1.41
23	6.1	34	Main	-140	0.6	1.8	0.27	-0.19	-2.56	-0.96	1.42
23	6.1	35	Main	-110	1.2	-1.3	0.6	-1.27	-1.96	-1.76	1.37
23	6.1	36	Main	140	1	1	1.2	0.73	0.45	2.73	1.41
23	6.1	37	Main	-170	-0.58	-0.42	-0.62	-0.41	-0.88	-2.65	1.44
23	6.1	38	Main	-45	-1.5	1	0.39	1.26	2.44	1.31	1.41
23	6.1	39	Main	-170	0	-1.25	0.71	0.64	-2.61	-0.82	1.4
23	6.1	40	Main	45	-1.42	0.42	0.36	0.13	-2.5	1.2	1.39
23	6.1	41	Main	60	0.6	1.8	0.75	1.76	2.69	1.04	1.43
23	6.1	42	Main	140	-0.6	1.8	-0.8	1.17	-1.41	-2.54	1.44
24	6.12	1	Warmup	0	-0.6	1.8	-0.93	1.78	2.1	1.79	1.33
24	6.12	2	Warmup	0	-0.58	-0.42	-0.62	-0.45	2.14	1.79	1.33
24	6.12	3	Warmup	0	-1.2	-1.3	-1.19	-1.35	2.09	1.82	1.34
24	6.12	4	Warmup	0	-0.58	-0.42	-0.56	-0.42	2.04	1.85	1.34
24	6.12	5	Warmup	0	-0.6	1.8	-0.6	1.79	2.12	1.85	1.33
24	6.12	6	Warmup	0	0	-2	0.12	-2.08	1.97	-2.27	1.35
24	6.12	7	Warmup	0	1	1	1.27	1.29	2.18	1.95	1.32
24	6.12	8	Warmup	0	-0.6	1.8	-0.26	1.41	2.14	-2.18	1.36
24	6.12	9	Warmup	30	-1.5	1	-0.3	1.48	2.82	0.66	1.34
24	6.12	10	Warmup	-60	-1.42	0.42	-0.58	0.68	0.78	2.75	1.33
24	6.12	11	Warmup	110	1	1	-0.42	1.22	2.29	-1.71	1.33
24	6.12	12	Warmup	-170	-1.2	-1.3	-0.79	0.49	-1.95	2.11	1.33
24	6.12	13	Main	45	1	1	0.71	-0.58	0.2	2.85	1.33
24	6.12	14	Main	-170	-1.42	0.42	-1.33	0.46	-2.85	0.78	1.34
24	6.12	15	Main	-45	0	-1.25	-0.6	-0.62	-2.55	-1.47	1.34
24	6.12	16	Main	60	1.2	-1.3	0.9	-0.62	-2.56	1.5	1.35
24	6.12	17	Main	75	1.9	0	1.96	-0.02	-2.68	0.82	1.33
24	6.12	18	Main	-140	0	-2	1.09	-1.7	1.52	-2.43	1.32
24	6.12	19	Main	-140	-0.6	1.8	0.51	1.8	0.34	2.79	1.31
24	6.12	20	Main	140	-1.5	1	0.72	-0.66	-2.47	-1.66	1.36
24	6.12	21	Main	-110	0.7	0	0.65	0	2.39	-1.73	1.33
24	6.12	22	Main	60	0	1	0.02	1.38	-0.32	-2.94	1.35
24	6.12	23	Main	60	0.6	1.8	0.79	1.75	1.12	-2.65	1.34
24	6.12	24	Main	-110	-1.2	-1.3	-1.48	0.55	2.19	1.95	1.33
24	6.12	25	Main	-110	0	-1.25	-0.35	-0.63	-2.57	1.41	1.33
24	6.12	26	Main	45	-0.58	-0.42	-1.26	0.8	2.83	1.1	1.35
24	6.12	27	Main	-75	0	-2	0.02	-1.51	-0.32	3.01	1.35
24	6.12	28	Main	110	1.9	0	-0.94	0.97	2.95	-0.75	1.36
24	6.12	29	Main	-75	-1.5	1	-1.6	1.19	-2.47	1.42	1.32
24	6.12	30	Main	60	-1.42	0.42	-1.38	0.56	-0.04	2.82	1.32
24	6.12	31	Main	45	-1.2	-1.3	0.15	-0.04	2	2	1.33
24	6.12	32	Main	-140	-0.58	-0.42	-1.27	0.52	-0.29	2.95	1.35
24	6.12	33	Main	170	1.2	-1.3	1.23	-0.28	0.78	-2.85	1.35
24	6.12	34	Main	-170	0	1	0.9	1.15	-0.21	2.95	1.34
24	6.12	35	Main	75	0.7	0	0.59	0.21	-0.92	2.74	1.33
24	6.12	36	Main	75	0	-1.25	-0.02	-0.78	2.4	1.59	1.32
24	6.12	37	Main	45	-0.6	1.8	-0.8	1.08	2.82	-0.57	1.34
24	6.12	38	Main	-110	1	1	1.39	0.98	2.84	0.85	1.35
24	6.12	39	Main	-170	0	-1.25	-0.04	-0.58	-2.96	-0.29	1.34
24	6.12	40	Main	-170	0.6	1.8	1.21	0.68	2.96	-0.19	1.34
24	6.12	41	Main	60	0.6	1.8	0.52	1.79	2.64	1.15	1.32
24	6.12	42	Main	140	-0.6	1.8	-0.67	1.42	-1.29	-2.56	1.33
25	6.14	1	Warmup	0	0.7	0	0.65	-0.1	1.59	2	1.34
25	6.14	2	Warmup	0	-1.42	0.42	-1.26	0.48	1.57	2.06	1.34
25	6.14	3	Warmup	0	0.6	1.8	0.58	1.8	1.52	2.04	1.32
25	6.14	4	Warmup	0	1.2	-1.3	1.17	-1.37	1.65	2.01	1.35
25	6.14	5	Warmup	0	1	1	0.99	1.03	1.6	2.02	1.32
25	6.14	6	Warmup	0	-1.42	0.42	-1.35	0.3	2.4	-1.71	1.42
25	6.14	7	Warmup	0	1	1	1.04	1.2	1.74	2.21	1.35
25	6.14	8	Warmup	0	1.9	0	2.01	-0.02	2.39	-1.66	1.38
25	6.14	9	Warmup	30	0	-2	-0.45	-1.21	2.67	1.1	1.37
25	6.14	10	Warmup	-60	0	-1.25	0.78	-1.18	0.37	2.85	1.36
25	6.14	11	Warmup	110	-1.2	-1.3	1.4	-0.97	2.57	-1.33	1.32
25	6.14	12	Warmup	-170	1.9	0	2.17	-0.12	-2.33	1.77	1.37
25	6.14	13	Main	170	-1.42	0.42	1.84	-0.08	2.61	-1.31	1.33
25	6.14	14	Main	-60	1.2	-1.3	1.19	0.6	1.65	-2.49	1.39
25	6.14	15	Main	45	1.9	0	1.01	-1.59	-0.56	-2.91	1.39
25	6.14	16	Main	-45	1	1	0.94	0.57	1.69	-2.43	1.39
25	6.14	17	Main	140	0.7	0	0.56	-0.15	-0.83	-2.83	1.35
25	6.14	18	Main	-45	0	-1.25	0.96	-1.15	1.42	-2.6	1.33
25	6.14	19	Main	-140	-1.5	1	0.59	1.87	0.59	2.88	1.34
25	6.14	20	Main	-110	-0.6	1.8	0.51	1.79	-0.39	2.75	1.35
25	6.14	21	Main	110	0	-1.25	0.52	-0.92	2.78	-0.6	1.4
25	6.14	22	Main	-75	0	1	0.06	1.52	1.25	2.57	1.38
25	6.14	23	Main	110	0	-2	-1.8	-0.56	2.07	2.11	1.38
25	6.14	24	Main	60	0.6	1.8	0.73	1.5	2.87	-0.76	1.36
25	6.14	25	Main	170	-1.2	-1.3	-1.44	0.42	-2.93	0.24	1.35
25	6.14	26	Main	-75	-0.58	-0.42	-0.54	-0.47	-2.78	1	1.39
25	6.14	27	Main	-140	1.2	-1.3	1.23	-1.27	1.5	-2.55	1.38
25	6.14	28	Main	-60	0.7	0	0.74	-0.01	2.95	0	1.39
25	6.14	29	Main	75	0	-1.25	0.15	-0.19	2.84	0.85	1.36
25	6.14	30	Main	-75	-0.6	1.8	-0.48	1.82	-0.05	2.96	1.33
25	6.14	31	Main	45	-1.2	-1.3	-1.59	-0.5	1.96	2.16	1.36
25	6.14	32	Main	170	0.6	1.8	-0.78	1.76	-2.6	1.38	1.39
25	6.14	33	Main	-170	0	1	0.26	-1.14	2.31	-1.79	1.4
25	6.14	34	Main	-110	-0.58	-0.42	0.79	-0.06	0.93	2.78	1.41
25	6.14	35	Main	110	1	1	0.72	1	1.99	2.26	1.35
25	6.14	36	Main	-170	0	-1.25	-0.18	-0.83	-2.33	-1.88	1.35
25	6.14	37	Main	140	1.9	0	-1.53	0.52	0.58	2.97	1.36
25	6.14	38	Main	75	0	-2	0.18	-1.46	0.26	-2.94	1.39
25	6.14	39	Main	60	-1.5	1	-1.19	0.46	-2.45	-1.64	1.39
25	6.14	40	Main	-45	-1.42	0.42	-1.55	0.64	-0.55	-2.91	1.4
25	6.14	41	Main	60	0.6	1.8	0.58	-0.24	1.1	-2.87	1.35
25	6.14	42	Main	140	-0.6	1.8	0.94	1.49	-2.66	1.52	1.34
26	6.2	1	Warmup	0	1.9	0	1.86	0.05	1.76	2.18	1.44
26	6.2	2	Warmup	0	1.2	-1.3	1.29	-1.08	1.77	2.2	1.47
26	6.2	3	Warmup	0	1	1	1.06	0.99	1.71	2.18	1.45
26	6.2	4	Warmup	0	0.7	0	0.81	0.13	1.71	2.22	1.47
26	6.2	5	Warmup	0	-0.58	-0.42	-0.78	-0.5	1.68	2.23	1.47
26	6.2	6	Warmup	0	-1.2	-1.3	-0.6	-1.47	2.3	-1.87	1.53
26	6.2	7	Warmup	0	1	1	0.91	0.89	1.51	2.34	1.45
26	6.2	8	Warmup	0	-0.6	1.8	0.09	0.05	2.44	-1.53	1.53
26	6.2	9	Warmup	30	-1.2	-1.3	-1.32	-0.54	2.59	1.09	1.47
26	6.2	10	Warmup	-60	1.2	-1.3	0.78	0.05	0.4	2.83	1.46
26	6.2	11	Warmup	110	-1.5	1	1.21	1.23	2.5	-1.29	1.46
26	6.2	12	Warmup	-170	-0.58	-0.42	1.92	0.55	-2.24	1.77	1.47
26	6.2	13	Main	-45	-0.58	-0.42	0.73	-0.21	-2.83	-0.31	1.47
26	6.2	14	Main	110	0	-1.25	-1.31	-1.18	2.65	-0.96	1.52
26	6.2	15	Main	-140	-1.42	0.42	1.26	-0.87	-1.45	2.42	1.53
26	6.2	16	Main	75	1.2	-1.3	0.42	0.21	1.93	2.01	1.52
26	6.2	17	Main	-60	1.9	0	0.98	1.53	-2.76	-0.92	1.48
26	6.2	18	Main	-170	-1.5	1	1.65	-1.05	2.87	0.38	1.46
26	6.2	19	Main	-170	0.7	0	1.17	0.01	-2.89	0.09	1.47
26	6.2	20	Main	110	-1.2	-1.3	-1.69	-0.21	2.61	-0.87	1.52
26	6.2	21	Main	110	-0.6	1.8	1.65	0.37	-2.09	-1.7	1.51
26	6.2	22	Main	-60	1	1	-1.12	-0.27	0.38	-2.67	1.5
26	6.2	23	Main	75	0.6	1.8	0.63	1.6	1.9	-2.34	1.46
26	6.2	24	Main	140	0	-2	1.58	-0.79	-2.92	0.5	1.46
26	6.2	25	Main	45	0	1	0.04	1.32	-1.7	2.43	1.45
26	6.2	26	Main	-45	0	-1.25	0.79	-0.35	0.78	2.79	1.53
26	6.2	27	Main	170	1.2	-1.3	0.94	0.82	-0.27	-2.87	1.53
26	6.2	28	Main	-75	-1.42	0.42	-1.46	-0.3	2.71	-1	1.52
26	6.2	29	Main	-45	0	-2	-1.6	-0.64	-1.54	2.32	1.44
26	6.2	30	Main	110	-0.58	-0.42	-0.72	-0.32	2.72	0.59	1.45
26	6.2	31	Main	-110	1	1	1.41	-0.58	-1.5	2.36	1.45
26	6.2	32	Main	60	-0.6	1.8	-0.44	1.71	2.16	-1.72	1.51
26	6.2	33	Main	-60	-1.2	-1.3	-0.3	-1.42	2.55	0.99	1.51
26	6.2	34	Main	45	0.7	0	1.84	-0.01	2.49	-1.08	1.5
26	6.2	35	Main	-75	0	-1.25	-1.57	-0.28	-2.4	1.59	1.47
26	6.2	36	Main	-140	0.6	1.8	1.43	0.57	0.74	-2.78	1.47
26	6.2	37	Main	-75	-1.5	1	-1.14	0.44	2.89	-0.03	1.47
26	6.2	38	Main	170	1.9	0	0.75	-0.04	-0.84	2.6	1.53
26	6.2	39	Main	170	0	-1.25	0.59	-1.65	1.26	-2.39	1.52
26	6.2	40	Main	140	0	1	-0.42	0.77	-2.53	1.05	1.52
26	6.2	41	Main	60	0.6	1.8	0.88	-0.41	-2.92	-0.34	1.46
26	6.2	42	Main	140	-0.6	1.8	0.44	1.8	2.01	2.16	1.45
27	6.42	1	Warmup	0	0	-1.25	-0.03	-1.32	2.08	1.96	1.47
27	6.42	2	Warmup	0	0.7	0	0.73	0.05	2.05	1.93	1.46
27	6.42	3	Warmup	0	0	1	0.02	1.01	2.05	1.97	1.46
27	6.42	4	Warmup	0	-0.58	-0.42	-0.58	-0.36	2.08	1.98	1.47
27	6.42	5	Warmup	0	-1.5	1	-1.73	1	2.04	2.02	1.45
27	6.42	6	Warmup	0	0.7	0	0.75	0.01	1.98	-2.1	1.5
27	6.42	7	Warmup	0	-1.2	-1.3	-1.32	-1.17	2.2	1.73	1.46
27	6.42	8	Warmup	0	-0.58	-0.42	-0.56	-0.37	1.73	-2.3	1.5
27	6.42	9	Warmup	30	0	1	-0.39	1.08	2.84	0.42	1.47
27	6.42	10	Warmup	-60	0.6	1.8	0.46	1.66	0.95	2.55	1.43
27	6.42	11	Warmup	110	1.2	-1.3	-0.41	-0.42	2.17	-1.8	1.46
27	6.42	12	Warmup	-170	-0.6	1.8	-0.46	1.74	-1.61	2.2	1.43
27	6.42	13	Main	110	-1.42	0.42	1.03	-0.03	2.62	0.84	1.45
27	6.42	14	Main	-75	0	1	0.14	1.47	2.91	0.16	1.5
27	6.42	15	Main	-170	0	-2	0.08	-1.49	-2.94	0.36	1.51
27	6.42	16	Main	-75	-0.58	-0.42	0.09	0.27	-1.15	-2.69	1.5
27	6.42	17	Main	140	-1.5	1	-0.8	0.91	-2.86	-0.85	1.48
27	6.42	18	Main	-45	1.9	0	2.02	-0.15	-1.38	-2.63	1.49
27	6.42	19	Main	110	0	-1.25	0.62	0.92	-2.07	2.22	1.45
27	6.42	20	Main	140	0.7	0	0.74	0.02	-0.19	-2.74	1.5
27	6.42	21	Main	45	1.2	-1.3	0.06	-0.74	-2.23	-1.66	1.49
27	6.42	22	Main	60	1	1	0.87	0.83	-2.42	1.52	1.49
27	6.42	23	Main	-60	0.6	1.8	0.02	1.78	2.1	-1.79	1.44
27	6.42	24	Main	110	-1.2	-1.3	-1.51	-0.47	-2.53	-1.53	1.44
27	6.42	25	Main	-170	-0.6	1.8	-0.32	1.91	2.64	0.9	1.45
27	6.42	26	Main	-45	0	-1.25	0.73	1.14	2.54	-1.34	1.53
27	6.42	27	Main	170	0	1	0.04	0.47	-2.65	0.73	1.52
27	6.42	28	Main	140	0.6	1.8	0.43	1.81	2.34	1.18	1.49
27	6.42	29	Main	-75	0	-1.25	0.1	-0.55	-2.88	-0.54	1.44
27	6.42	30	Main	60	-0.6	1.8	-0.52	1.91	-1.89	2.38	1.45
27	6.42	31	Main	170	0	-1.25	0.33	-0.79	2.21	-1.83	1.44
27	6.42	32	Main	-110	-0.58	-0.42	-0.5	-0.38	2.68	-0.83	1.51
27	6.42	33	Main	-60	0	-2	-0.24	-1.46	1.98	1.58	1.49
27	6.42	34	Main	-45	-1.42	0.42	-1.24	0.75	-1	2.21	1.39
27	6.42	35	Main	-45	-1.5	1	-1.06	1.39	-1.82	-2.25	1.4
27	6.42	36	Main	-140	1.2	-1.3	-0.01	-0.84	2.52	0.44	1.4
27	6.42	37	Main	75	0.7	0	1.37	0.08	0.91	-2.51	1.41
27	6.42	38	Main	-110	1	1	1.07	1.24	1.94	-2.22	1.57
27	6.42	39	Main	170	1.9	0	0.69	0.87	-2.28	1.8	1.52
27	6.42	40	Main	75	-1.2	-1.3	-1.44	-0.92	0.64	2.88	1.52
27	6.42	41	Main	60	0.6	1.8	-0.06	0.58	-0.11	2.86	1.43
27	6.42	42	Main	140	-0.6	1.8	-0.26	2.11	1.54	-2.15	1.45
28	6.68	1	Warmup	0	0	1	0.01	0.96	2.41	1.45	1.45
28	6.68	2	Warmup	0	-0.6	1.8	-0.74	1.78	2.43	1.52	1.44
28	6.68	3	Warmup	0	-1.42	0.42	-1.46	0.38	2.47	1.49	1.45
28	6.68	4	Warmup	0	-0.58	-0.42	-0.69	-0.49	2.46	1.43	1.44
28	6.68	5	Warmup	0	-1.2	-1.3	-0.61	-0.91	2.44	1.49	1.47
28	6.68	6	Warmup	0	1	1	1.03	0.67	1.52	-2.35	1.45
28	6.68	7	Warmup	0	-0.58	-0.42	-0.54	-0.36	2.56	1.27	1.46
28	6.68	8	Warmup	0	0.7	0	0.84	-0.12	1.97	-1.86	1.45
28	6.68	9	Warmup	30	0	1	0.53	1.22	2.81	0.74	1.43
28	6.68	10	Warmup	-60	0.6	1.8	0.68	1.56	0.63	2.75	1.41
28	6.68	11	Warmup	110	1.9	0	1.72	0.25	2.44	-1.41	1.41
28	6.68	12	Warmup	-170	1	1	-0.05	1.05	-2.21	1.84	1.43
28	6.68	13	Main	-140	-1.42	0.42	-1.15	0.3	0.45	-2.82	1.46
28	6.68	14	Main	60	1	1	0.12	1.45	-1.81	2.21	1.46
28	6.68	15	Main	-170	-0.6	1.8	-0.43	1.38	1.41	-2.49	1.47
28	6.68	16	Main	75	1.2	-1.3	1.07	-0.35	-1.98	-2.03	1.46
28	6.68	17	Main	60	1.9	0	1.14	-0.44	-0.72	-2.86	1.45
28	6.68	18	Main	110	0	-1.25	1.12	1.26	-2.4	1.72	1.43
28	6.68	19	Main	140	-1.2	-1.3	-1.5	-0.44	2.98	0.21	1.45
28	6.68	20	Main	110	0.7	0	0.57	0.02	-2.76	0.74	1.48
28	6.68	21	Main	-170	0	-2	1.21	1	2.57	-1.17	1.44
28	6.68	22	Main	-75	-0.58	-0.42	-1.18	0.46	1.8	2.2	1.47
28	6.68	23	Main	-110	-1.5	1	-0.41	0.45	-0.93	-2.81	1.42
28	6.68	24	Main	45	0.6	1.8	0.59	1.67	-2.68	-1.27	1.45
28	6.68	25	Main	45	0	-1.25	0.6	-0.46	2.52	-0.68	1.44
28	6.68	26	Main	45	0	1	-0.31	0.8	-2.42	-1.39	1.45
28	6.68	27	Main	45	-0.6	1.8	0.35	1.68	-2.72	0.77	1.45
28	6.68	28	Main	140	0	1	-0.69	1.1	2.55	1.35	1.44
28	6.68	29	Main	110	1.9	0	1.77	-0.01	2.8	0.47	1.43
28	6.68	30	Main	170	0	-1.25	-0.24	-0.21	-2.69	-0.93	1.45
28	6.68	31	Main	45	-1.2	-1.3	-0.21	-0.86	-2.6	1.22	1.45
28	6.68	32	Main	170	1	1	0.74	0.72	-0.65	-2.81	1.46
28	6.68	33	Main	140	-0.58	-0.42	-0.52	-0.15	-1.34	2.55	1.45
28	6.68	34	Main	60	0	-2	-0.83	-0.94	1.53	2.47	1.46
28	6.68	35	Main	75	-1.5	1	-0.93	0.95	0.76	2.71	1.45
28	6.68	36	Main	170	0.6	1.8	0.52	1.23	-0.24	-2.8	1.45
28	6.68	37	Main	110	1.2	-1.3	0.74	-0.53	-2.55	1.23	1.45
28	6.68	38	Main	60	0.7	0	0.74	0	2.8	0.32	1.44
28	6.68	39	Main	75	0	-1.25	0.16	-1.31	0.97	-2.62	1.45
28	6.68	40	Main	75	-1.42	0.42	-1.32	0.36	-2.25	-1.63	1.44
28	6.68	41	Main	60	0.6	1.8	0.56	1.29	-1.09	-2.65	1.45
28	6.68	42	Main	140	-0.6	1.8	0.54	1.77	-0.78	2.73	1.42
29	6.93	1	Warmup	0	-1.42	0.42	-0.77	0.55	2.4	1.37	1.39
29	6.93	2	Warmup	0	-1.2	-1.3	-1.34	-1.41	2.42	1.4	1.39
29	6.93	3	Warmup	0	-0.58	-0.42	-0.66	-0.46	2.42	1.4	1.38
29	6.93	4	Warmup	0	-1.2	-1.3	-1.37	-1.43	2.42	1.39	1.38
29	6.93	5	Warmup	0	1.2	-1.3	1.23	-1.18	2.41	1.42	1.39
29	6.93	6	Warmup	0	0	1	0.68	1.11	2.43	1.45	1.39
29	6.93	7	Warmup	0	0.7	0	0.75	-0.18	1.62	-2.52	1.41
29	6.93	8	Warmup	0	1.2	-1.3	1.38	-0.99	2.55	1.51	1.38
29	6.93	9	Warmup	0	1.9	0	1.87	-0.11	2.01	-2.15	1.39
29	6.93	10	Warmup	30	-0.58	-0.42	-0.44	-0.54	2.98	0.12	1.39
29	6.93	11	Warmup	-60	-1.5	1	-0.88	0.96	1.41	2.69	1.4
29	6.93	12	Warmup	110	0	-2	-0.58	1.77	1.99	-2.23	1.39
29	6.93	13	Warmup	-170	0	-1.25	0.75	-0.86	-1.59	2.53	1.37
29	6.93	14	Main	45	1.9	0	1.87	0.05	0.72	2.91	1.37
29	6.93	15	Main	-60	0	1	-0.14	0.75	-2.2	2.08	1.36
29	6.93	16	Main	-110	-1.2	-1.3	-1.7	-0.47	-1.18	-2.75	1.37
29	6.93	17	Main	-170	0.7	0	0.16	0.39	2.59	-1.45	1.41
29	6.93	18	Main	140	0	-2	0.07	-0.8	-2.91	-0.59	1.41
29	6.93	19	Main	60	-0.58	-0.42	-0.57	-0.28	-1.94	2.22	1.39
29	6.93	20	Main	75	1.2	-1.3	-0.06	-0.88	-2.29	1.76	1.38
29	6.93	21	Main	170	-1.5	1	-1.32	-0.71	2.53	-1.35	1.37
29	6.93	22	Main	-140	-1.42	0.42	-1.22	0.34	-1.1	2.64	1.37
29	6.93	23	Main	110	0	-1.25	0.21	-0.85	0.46	-2.9	1.43
29	6.93	24	Main	-75	1	1	0.6	-0.19	2.89	-0.34	1.41
29	6.93	25	Main	75	0.6	1.8	-0.8	1.48	0.43	-2.88	1.4
29	6.93	26	Main	-45	0	-1.25	-0.49	0.97	1.8	2.33	1.38
29	6.93	27	Main	-110	-0.6	1.8	0.43	1.71	-2.79	0.92	1.38
29	6.93	28	Main	45	-1.5	1	-0.93	1.34	-1.28	2.61	1.36
29	6.93	29	Main	140	0.6	1.8	0.5	1.67	-1.11	-2.78	1.39
29	6.93	30	Main	-140	0	1	0.03	1.41	2.65	1.46	1.4
29	6.93	31	Main	170	-0.58	-0.42	-0.62	-0.34	-2.36	-1.83	1.38
29	6.93	32	Main	-170	0	-1.25	0.1	-0.25	-1.29	2.67	1.37
29	6.93	33	Main	-60	-0.6	1.8	-0.83	1.53	-2.95	0.22	1.36
29	6.93	34	Main	-45	-1.2	-1.3	-1.89	-0.41	-2.22	-1.9	1.37
29	6.93	35	Main	75	0	-1.25	0.22	0.06	1.05	2.79	1.38
29	6.93	36	Main	110	1.9	0	1.96	0.11	2.3	-1.94	1.38
29	6.93	38	Main	75	0.7	0	0.62	-0.05	-2.78	0.95	1.37
29	6.93	39	Main	-60	0	-2	-0.33	-1.97	-2.16	-1.95	1.36
29	6.93	40	Main	-110	1	1	0.72	0.87	2.56	-1.35	1.36
29	6.93	41	Main	-45	-1.42	0.42	-1.47	0.8	0.95	-2.81	1.41
29	6.93	42	Main	60	0.6	1.8	0.51	1.83	-1.99	-2.24	1.38
29	6.93	43	Main	140	-0.6	1.8	0.5	1.76	0.1	3	1.37
29	6.93	37	Main	170	1.2	-1.3	1.88	0.15	2.9	0.33	1.37
30	6.94	1	Warmup	0	-0.6	1.8	-0.59	1.83	1.94	1.7	1.41
30	6.94	2	Warmup	0	0	1	-0.04	0.97	1.9	1.61	1.39
30	6.94	3	Warmup	0	-1.5	1	-1.4	1.04	1.95	1.71	1.41
30	6.94	4	Warmup	0	0	-1.25	-0.06	-1.28	2	1.57	1.4
30	6.94	5	Warmup	0	-1.5	1	-1.37	1.03	1.96	1.67	1.42
30	6.94	6	Warmup	0	0	1	0.02	1.02	1.91	-2.11	1.42
30	6.94	7	Warmup	0	0	-2	0.35	-1.5	2.26	1.92	1.41
30	6.94	8	Warmup	0	0	1	-0.08	1.11	2.07	-2.1	1.43
30	6.94	9	Warmup	30	1.2	-1.3	0.83	-1.07	2.78	0.55	1.41
30	6.94	10	Warmup	-60	-1.42	0.42	-1.43	0.17	0.33	2.77	1.4
30	6.94	11	Warmup	110	0.6	1.8	0.44	1.83	2.54	-1.26	1.42
30	6.94	12	Warmup	-170	-1.5	1	-1.37	1	-2.33	1.59	1.36
30	6.94	13	Main	110	-1.5	1	-1.54	0.78	2.32	1.68	1.42
30	6.94	14	Main	110	0	-1.25	0.12	-0.01	-2.8	-0.88	1.42
30	6.94	15	Main	170	-1.42	0.42	-0.56	-0.41	2.61	1.34	1.42
30	6.94	16	Main	110	-1.2	-1.3	0.06	-1.67	0.33	-2.83	1.41
30	6.94	17	Main	-110	-0.6	1.8	0.44	1.75	-1.26	2.63	1.4
30	6.94	18	Main	-45	0	-1.25	-1.6	0.4	-2.77	0.88	1.41
30	6.94	19	Main	-45	1.9	0	1.94	0.04	-2.57	-1.4	1.43
30	6.94	20	Main	-45	1.2	-1.3	0.05	2.15	-2.76	0.75	1.41
30	6.94	21	Main	-75	1	1	1.38	0.13	-1.37	-2.5	1.42
30	6.94	22	Main	140	0.7	0	0.82	0	-0.51	2.8	1.42
30	6.94	23	Main	170	0	-2	1.2	-1.45	-2.49	-0.75	1.44
30	6.94	24	Main	75	0.6	1.8	0.46	1.78	-1.37	2.24	1.4
30	6.94	25	Main	45	0	1	0.03	1.02	0.55	2.6	1.42
30	6.94	26	Main	60	-0.58	-0.42	-0.59	-0.43	2.03	-1.82	1.4
30	6.94	27	Main	60	0.7	0	0.75	-0.06	-0.48	-2.67	1.42
30	6.94	28	Main	140	0	1	0	1.21	-1.33	2.35	1.4
30	6.94	29	Main	140	1.9	0	1.79	-0.07	0.99	2.71	1.42
30	6.94	30	Main	140	1.2	-1.3	-1.14	-0.64	0.97	-2.72	1.44
30	6.94	31	Main	45	-1.42	0.42	-1.32	0.33	-1.26	-2.59	1.41
30	6.94	32	Main	170	0	-1.25	-0.51	-0.54	2.79	-0.57	1.44
30	6.94	33	Main	60	-1.5	1	-1.6	0.55	0.9	-2.67	1.42
30	6.94	34	Main	75	0	-1.25	-0.55	-0.58	-2.35	-1.55	1.43
30	6.94	35	Main	75	-0.6	1.8	-0.5	1.94	-2	-2.14	1.43
30	6.94	36	Main	75	-1.2	-1.3	-0.61	-1.22	-2.55	1.35	1.42
30	6.94	37	Main	170	-0.58	-0.42	-0.51	-0.41	2.76	-0.85	1.41
30	6.94	38	Main	170	1	1	1.1	0.92	0.28	2.9	1.43
30	6.94	39	Main	60	0	-2	0.24	-1.05	2.66	1.19	1.44
30	6.94	40	Main	110	0.6	1.8	0.4	1.8	0.37	-2.91	1.43
30	6.94	41	Main	60	0.6	1.8	0.58	1.81	1.76	-2.36	1.42
30	6.94	42	Main	140	-0.6	1.8	-0.62	1.77	-2.87	0.74	1.43
31	6.94	1	Warmup	0	-0.6	1.8	1.4	0.11	2.55	1.04	1.39
31	6.94	2	Warmup	0	1	1	1.02	1	2.14	1.93	1.37
31	6.94	3	Warmup	0	-1.5	1	-1.53	1.04	1.74	2.14	1.38
31	6.94	4	Warmup	0	1	1	0.98	0.98	1.88	2.12	1.37
31	6.94	5	Warmup	0	-1.5	1	-1.45	0.97	1.87	2.14	1.38
31	6.94	6	Warmup	0	-0.58	-0.42	-0.52	-0.3	1.89	2.13	1.4
31	6.94	7	Warmup	0	0.7	0	0.75	-0.05	2.26	-1.82	1.4
31	6.94	8	Warmup	0	0	-2	0.45	-1.61	2.13	2.24	1.4
31	6.94	9	Warmup	0	-0.58	-0.42	-0.43	-0.45	2.08	-1.87	1.41
31	6.94	10	Warmup	30	0.7	0	0.57	-0.1	2.83	0.88	1.38
31	6.94	11	Warmup	-60	0	-1.25	-0.82	1.36	0.61	2.78	1.39
31	6.94	12	Warmup	110	-1.42	0.42	-1.2	0.81	2.28	-1.69	1.41
31	6.94	13	Warmup	-170	-0.58	-0.42	-0.51	-0.43	-1.73	2	1.38
31	6.94	14	Main	110	-1.2	-1.3	-1.42	-1.09	2.57	0.91	1.4
31	6.94	15	Main	75	0.6	1.8	0.5	1.73	0.8	-2.56	1.4
31	6.94	16	Main	-110	0	-1.25	-0.03	-0.74	2.2	1.64	1.39
31	6.94	17	Main	-110	-0.6	1.8	-0.58	1.63	1.18	2.66	1.37
31	6.94	18	Main	-45	0	1	0.18	0.48	-1.16	2.7	1.38
31	6.94	19	Main	45	1.9	0	2.21	0.08	1.1	2.69	1.39
31	6.94	20	Main	-45	0	-1.25	0.37	0.22	-2.71	-1.08	1.37
31	6.94	21	Main	-140	-1.5	1	-1.37	1.18	2.83	-1.02	1.39
31	6.94	22	Main	170	-1.42	0.42	-1.4	0.54	-2.88	0.52	1.36
31	6.94	23	Main	-170	0	-2	0.04	-1.35	-0.89	-2.86	1.38
31	6.94	24	Main	-140	0.7	0	1.93	0.11	2.47	1.68	1.37
31	6.94	25	Main	45	1.2	-1.3	0.38	-1.18	2.99	-0.38	1.39
31	6.94	26	Main	60	1	1	1.25	0.38	2.88	0.4	1.38
31	6.94	27	Main	60	-0.58	-0.42	-1.43	0.48	1.9	-2.29	1.4
31	6.94	28	Main	110	0	1	0.92	0.95	0.74	-2.72	1.41
31	6.94	29	Main	170	-0.58	-0.42	-0.49	-0.31	2.65	1.29	1.39
31	6.94	30	Main	75	-1.5	1	-1.37	0.98	1.95	-2.24	1.4
31	6.94	31	Main	45	-1.42	0.42	-1.46	0.76	-0.25	-2.95	1.39
31	6.94	32	Main	75	-1.2	-1.3	-1.93	-0.3	0.39	-3.05	1.41
31	6.94	33	Main	60	-0.6	1.8	-0.56	1.68	-2.42	-1.84	1.4
31	6.94	34	Main	170	1	1	1.04	0.85	2.06	2.22	1.37
31	6.94	35	Main	140	1.2	-1.3	1.04	-0.56	-2.96	-0.07	1.4
31	6.94	36	Main	75	0.7	0	0.72	0.04	-0.83	2.84	1.38
31	6.94	37	Main	60	0	-2	-0.83	-2.19	2.01	2.14	1.39
31	6.94	38	Main	75	0	-1.25	-0.35	-0.31	1.44	2.51	1.4
31	6.94	39	Main	110	1.9	0	1.88	0.04	1.76	-2.24	1.38
31	6.94	40	Main	170	0	-1.25	-0.38	-0.53	-2.13	2.06	1.38
31	6.94	41	Main	140	0.6	1.8	0.54	1.55	-0.28	-2.99	1.38
31	6.94	42	Main	60	0.6	1.8	0.49	1.76	-2.77	-1.24	1.39
31	6.94	43	Main	140	-0.6	1.8	-0.49	1.75	1.21	2.73	1.38
32	6.99	1	Warmup	0	-1.2	-1.3	-0.41	-0.56	2.25	1.42	1.48
32	6.99	2	Warmup	0	-0.6	1.8	-0.64	1.82	2.21	1.41	1.45
32	6.99	3	Warmup	0	-1.2	-1.3	-1.13	-1.22	2.3	1.38	1.43
32	6.99	4	Warmup	0	0	1	-0.07	0.96	2.3	1.4	1.42
32	6.99	5	Warmup	0	1.9	0	1.89	-0.07	2.3	1.38	1.42
32	6.99	6	Warmup	0	0	1	-0.04	1.09	2.19	1.44	1.43
32	6.99	7	Warmup	0	-1.5	1	-1.59	1.14	1.7	-2.33	1.43
32	6.99	8	Warmup	0	-1.42	0.42	-1.33	0.53	2.02	2.04	1.45
32	6.99	9	Warmup	0	0.6	1.8	0.55	1.75	1.85	-2.45	1.44
32	6.99	10	Warmup	30	-0.58	-0.42	0.7	1.59	2.77	0.53	1.44
32	6.99	11	Warmup	-60	0.7	0	0.76	0.05	0.88	2.66	1.43
32	6.99	12	Warmup	110	-0.58	-0.42	-0.5	-0.49	2.23	-1.81	1.42
32	6.99	13	Warmup	-170	0.7	0	0.63	0.21	-1.91	2.13	1.44
32	6.99	14	Main	-60	0.6	1.8	0.51	1.64	-2.79	-0.58	1.43
32	6.99	15	Main	-110	0	-1.25	0.35	-1.14	1.5	-2.4	1.44
32	6.99	16	Main	-140	-1.42	0.42	-0.63	-0.03	0.42	2.79	1.44
32	6.99	17	Main	45	1.2	-1.3	0.81	-1.33	1.84	-2.31	1.44
32	6.99	18	Main	-110	0.7	0	0.66	0.07	1.54	2.57	1.46
32	6.99	19	Main	-45	0	-1.25	0.24	-0.52	-0.74	2.96	1.42
32	6.99	20	Main	140	0	-2	0.18	-1.2	1.86	2.35	1.44
32	6.99	21	Main	45	1.9	0	1.9	0.03	2.94	0.37	1.43
32	6.99	22	Main	75	0	1	0.03	0.54	2.27	-0.57	1.44
32	6.99	23	Main	75	-0.58	-0.42	-0.6	-0.33	-3.15	-0.1	1.49
32	6.99	24	Main	60	1	1	1.25	1.03	-1.64	2.66	1.5
32	6.99	25	Main	170	-1.2	-1.3	-1.44	-0.63	2.05	-2.27	1.48
32	6.99	26	Main	170	-0.6	1.8	-0.75	1.3	-2.14	-1.96	1.44
32	6.99	27	Main	170	-1.5	1	-0.41	0.87	1.72	2.3	1.44
32	6.99	28	Main	170	0	-1.25	-0.38	-1.17	-1.29	-2.6	1.46
32	6.99	29	Main	110	-0.58	-0.42	-0.6	-0.29	1.97	2.3	1.46
32	6.99	30	Main	75	-1.2	-1.3	-0.95	-0.91	2.72	-1.31	1.48
32	6.99	31	Main	140	1	1	-1.22	1.14	-2.94	-0.73	1.47
32	6.99	32	Main	45	-1.42	0.42	-1.35	0.39	-1.56	-2.57	1.44
32	6.99	33	Main	110	1.2	-1.3	1.35	-0.72	-1.9	2.34	1.42
32	6.99	34	Main	75	-0.6	1.8	-0.47	1.77	1.73	2.52	1.42
32	6.99	35	Main	110	0	1	-0.24	1.03	-2.56	-1.68	1.48
32	6.99	36	Main	170	1.9	0	2.04	-0.02	2.23	2.09	1.48
32	6.99	37	Main	60	0	-2	0.37	-1.95	2.92	-0.86	1.48
32	6.99	38	Main	140	0.6	1.8	-0.54	-0.53	0.79	-2.93	1.43
32	6.99	39	Main	75	0	-1.25	-0.4	-0.52	-2.6	-1.51	1.38
32	6.99	40	Main	60	0.7	0	0.55	0.05	-2.63	1.5	1.46
32	6.99	41	Main	45	-1.5	1	-0.66	0.83	2.86	1.1	1.47
32	6.99	42	Main	60	0.6	1.8	0.61	1.42	2.38	-1.97	1.47
32	6.99	43	Main	140	-0.6	1.8	-1.02	0.06	-3.05	0	1.39
33	7.42	1	Warmup	0	-0.58	-0.42	-0.55	-0.38	1.74	2.1	1.45
33	7.42	2	Warmup	0	0	1	0.04	1.02	1.71	2.16	1.43
33	7.42	3	Warmup	0	1.9	0	1.91	-0.07	1.78	2.13	1.43
33	7.42	4	Warmup	0	-0.58	-0.42	-0.51	-0.36	1.74	2.14	1.43
33	7.42	5	Warmup	0	-0.6	1.8	-0.58	1.72	1.88	2.32	1.44
33	7.42	6	Warmup	0	0.7	0	0.82	-0.01	2.43	-1.54	1.48
33	7.42	7	Warmup	0	-1.42	0.42	-1.35	0.42	1.66	2.33	1.44
33	7.42	8	Warmup	0	0.6	1.8	0.6	1.77	2.13	-1.83	1.48
33	7.42	9	Warmup	30	-0.58	-0.42	-0.55	-0.32	2.6	1.05	1.43
33	7.42	10	Warmup	-60	0.6	1.8	0.56	1.74	0.31	2.84	1.41
33	7.42	11	Warmup	110	1	1	0.68	0.9	2.57	-1.26	1.43
33	7.42	12	Warmup	-170	0	1	0.52	0.97	-2.28	1.71	1.43
33	7.42	13	Main	-110	0	-1.25	0.01	-0.33	-0.81	-2.76	1.44
33	7.42	14	Main	-75	1	1	0.68	1	-1.72	-2.37	1.49
33	7.42	15	Main	60	0.6	1.8	0.38	1.65	-2.91	0.35	1.48
33	7.42	16	Main	-45	1.2	-1.3	1.31	-0.29	-2.26	-1.88	1.48
33	7.42	17	Main	140	-1.42	0.42	-0.7	-0.29	-2.64	0.99	1.46
33	7.42	18	Main	-140	0	-2	0.86	-1.38	1.31	-2.42	1.43
33	7.42	19	Main	170	0.7	0	-0.16	0.03	-1.7	2.13	1.45
33	7.42	20	Main	140	-1.5	1	-0.72	0.85	-0.21	-2.84	1.48
33	7.42	21	Main	-75	1.9	0	0.85	0.01	2.75	-0.88	1.47
33	7.42	22	Main	170	-1.2	-1.3	-1.31	0	-2.85	0.44	1.46
33	7.42	23	Main	45	-0.58	-0.42	-0.71	-0.31	-2.39	-1.51	1.45
33	7.42	24	Main	-45	0	1	-1.28	-0.55	-0.66	-2.77	1.45
33	7.42	25	Main	45	0	-1.25	-0.3	1.32	-2.35	-1.51	1.44
33	7.42	26	Main	-110	-0.6	1.8	-0.52	1.79	-1.89	-2.27	1.46
33	7.42	27	Main	170	0	-1.25	0.2	-1.37	1.44	2.57	1.46
33	7.42	28	Main	110	-0.58	-0.42	-1.49	0.42	1.96	-2.24	1.47
33	7.42	29	Main	-75	0	-2	0.34	-1.45	-1.23	2.63	1.45
33	7.42	30	Main	60	0.7	0	0.83	0	1.62	2.39	1.45
33	7.42	31	Main	-110	1	1	-0.5	1.82	-2.77	0.75	1.43
33	7.42	32	Main	-140	0.6	1.8	0.5	1.65	-2.38	-1.72	1.47
33	7.42	33	Main	170	0	1	0.01	1.4	1.98	2.12	1.46
33	7.42	34	Main	-75	-1.42	0.42	-1.34	0.35	-1.58	2.37	1.45
33	7.42	35	Main	60	-1.2	-1.3	-1.4	0.3	-2.54	1.31	1.44
33	7.42	36	Main	-60	-1.5	1	-1	1.13	-2.44	-1.51	1.45
33	7.42	37	Main	45	-0.6	1.8	0.29	1.62	-2.83	0.62	1.45
33	7.42	38	Main	-110	1.2	-1.3	1.25	-0.47	-2.87	-0.43	1.47
33	7.42	39	Main	-170	1.9	0	1.99	0.01	2.84	-0.07	1.41
33	7.42	40	Main	75	0	-1.25	0.21	-1.28	0.62	-2.87	1.45
33	7.42	41	Main	60	0.6	1.8	0.51	1.71	1.57	-2.36	1.46
33	7.42	42	Main	140	-0.6	1.8	-0.49	1.76	-2.83	0.83	1.45
34	7.65	1	Warmup	0	-0.58	-0.42	-0.62	-0.28	1.86	2.12	1.52
34	7.65	2	Warmup	0	-1.2	-1.3	-1.17	-1.26	1.88	2.12	1.52
34	7.65	3	Warmup	0	0.6	1.8	0.61	1.8	1.84	2.17	1.49
34	7.65	4	Warmup	0	0	1	-0.01	1.04	1.88	2.18	1.49
34	7.65	5	Warmup	0	-1.42	0.42	-1.53	0.43	1.69	2.14	1.52
34	7.65	6	Warmup	0	-0.6	1.8	-0.54	1.65	2.15	-1.87	1.55
34	7.65	7	Warmup	0	0.6	1.8	0.6	1.78	1.49	2.13	1.27
34	7.65	8	Warmup	0	-1.5	1	-1.19	1.03	2.03	-1.72	1.56
34	7.65	9	Warmup	30	-0.58	-0.42	-0.46	-0.23	2.55	1.06	1.52
34	7.65	10	Warmup	-60	1.9	0	1.79	0.03	0.31	2.77	1.5
34	7.65	11	Warmup	110	-1.42	0.42	-1.41	0.4	2.5	-1.2	1.52
34	7.65	12	Warmup	-170	0	1	-0.08	1.37	-2.25	1.68	1.51
34	7.65	13	Main	-75	0.6	1.8	0.57	1.72	-2.15	-1.61	1.51
34	7.65	14	Main	-60	1	1	0.44	1.06	-2.9	-0.24	1.55
34	7.65	15	Main	-110	0	-1.25	0.93	-1.2	1.23	-2.57	1.49
34	7.65	16	Main	60	-0.58	-0.42	-0.62	-0.36	-1.39	-1.92	1.49
34	7.65	17	Main	140	0	-2	0.14	-0.72	-2.96	-0.07	1.48
34	7.65	18	Main	-140	-0.6	1.8	-0.5	1.65	2.29	-1.75	1.51
34	7.65	19	Main	170	-1.2	-1.3	-1.7	-0.36	-2.61	1.37	1.5
34	7.65	20	Main	45	1.9	0	1.84	0.01	2.76	0.61	1.5
34	7.65	21	Main	75	0	1	0.21	0.88	1.37	-2.28	1.54
34	7.65	22	Main	-45	0	-1.25	0.12	-0.75	2.55	-0.78	1.5
34	7.65	23	Main	-170	0.7	0	0.54	-0.14	-1.23	-2.61	1.52
34	7.65	24	Main	75	1.2	-1.3	1.02	-0.68	-2.84	0.55	1.51
34	7.65	25	Main	110	-1.42	0.42	-0.53	-0.3	1.5	2.47	1.51
34	7.65	26	Main	-110	-1.5	1	-1.08	0.9	0.45	2.77	1.52
34	7.65	27	Main	-110	-0.58	-0.42	-0.54	-0.27	-2.64	-0.45	1.56
34	7.65	28	Main	170	0	-1.25	0.35	-1.12	2.49	0.9	1.53
34	7.65	29	Main	-45	-1.2	-1.3	-1.74	-0.47	-2.64	1.27	1.49
34	7.65	30	Main	60	-0.6	1.8	-0.48	1.76	-0.18	2.45	0.96
34	7.65	31	Main	-60	0	-2	0.15	-1.1	-2.31	1.21	1.51
34	7.65	32	Main	-45	-1.5	1	-1.4	0.92	-0.99	2.55	1.53
34	7.65	33	Main	170	1.9	0	1.84	0.03	1.47	-2.3	1.55
34	7.65	34	Main	-75	0	-1.25	0.14	-0.68	2.59	0.81	1.57
34	7.65	35	Main	45	0.7	0	0.73	0.05	1.29	2.55	1.51
34	7.65	36	Main	170	1	1	0.87	0.91	-0.8	-2.74	1.5
34	7.65	37	Main	-75	-1.42	0.42	-1.41	0.5	2.24	-1.54	1.47
34	7.65	38	Main	-140	0	1	0.17	1.11	2.78	0.66	1.54
34	7.65	39	Main	110	1.2	-1.3	1.18	-1.4	-0.37	-2.79	1.52
34	7.65	40	Main	140	0.6	1.8	0.56	1.77	-1.52	2.34	1.53
34	7.65	41	Main	60	0.6	1.8	0.63	1.76	-2.67	1.38	1.49
34	7.65	42	Main	140	-0.6	1.8	-0.39	1.71	2.82	0.74	1.51
35	7.7	1	Warmup	0	1	1	1	0.99	1.43	2.27	1.42
35	7.7	2	Warmup	0	-1.5	1	-1.45	1.01	1.41	2.27	1.42
35	7.7	3	Warmup	0	0.7	0	0.68	-0.01	1.45	2.26	1.43
35	7.7	4	Warmup	0	1.9	0	1.88	-0.05	1.52	2.22	1.45
35	7.7	5	Warmup	0	0.6	1.8	0.58	1.74	1.41	2.28	1.43
35	7.7	6	Warmup	0	1	1	1.08	0.87	2.44	-1.47	1.5
35	7.7	7	Warmup	0	1.9	0	1.93	0.26	1.51	2.56	1.43
35	7.7	8	Warmup	0	1	1	1.31	0.72	2.49	-1.42	1.5
35	7.7	9	Warmup	30	0.6	1.8	0.58	1.82	2.53	1.2	1.42
35	7.7	10	Warmup	-60	1.2	-1.3	1.38	-0.79	0.18	2.78	1.43
35	7.7	11	Warmup	110	-0.58	-0.42	-0.67	-0.33	2.52	-1.12	1.44
35	7.7	12	Warmup	-170	-0.6	1.8	-1.1	1.21	-2.24	1.52	1.41
35	7.7	13	Main	-110	-0.6	1.8	-0.55	1.8	-0.65	-2.66	1.45
35	7.7	14	Main	110	0	-1.25	1.31	0.56	1.64	2.33	1.49
35	7.7	15	Main	140	0.7	0	0.86	0.02	0.3	-2.82	1.49
35	7.7	16	Main	45	1	1	0.78	1.04	-1.78	-2.21	1.51
35	7.7	17	Main	60	-0.58	-0.42	-1.32	0.43	-0.41	-2.95	1.43
35	7.7	18	Main	75	1.2	-1.3	-0.43	0.46	-2.89	-0.42	1.44
35	7.7	19	Main	75	1.9	0	1.65	0.05	-1.15	2.67	1.46
35	7.7	20	Main	-45	0	-1.25	0.02	-0.63	1.11	2.65	1.51
35	7.7	21	Main	-140	0	-2	-0.39	-2.21	-2.61	-1.33	1.5
35	7.7	22	Main	-170	-1.42	0.42	-0.99	0.45	2.72	0.82	1.49
35	7.7	23	Main	60	0	1	-0.5	0.98	2.01	2.17	1.44
35	7.7	24	Main	-170	-1.2	-1.3	-1.22	-1.05	-2.35	-1.72	1.42
35	7.7	25	Main	-45	0.6	1.8	0.73	1.74	-0.44	-2.89	1.44
35	7.7	26	Main	-140	-1.5	1	-0.37	-0.2	1.74	-2.29	1.49
35	7.7	27	Main	-170	-0.58	-0.42	-0.58	-0.2	-1.4	2.5	1.45
35	7.7	28	Main	-170	0	-1.25	0.31	-0.26	0.83	-2.72	1.5
35	7.7	29	Main	-110	0	1	0.01	0.67	-1.7	2.31	1.44
35	7.7	30	Main	60	-1.2	-1.3	-1.32	-0.27	1.04	2.66	1.44
35	7.7	31	Main	-45	0.7	0	0.79	0	-1.13	2.66	1.43
35	7.7	32	Main	75	-1.5	1	-0.92	0.88	1.68	-2.39	1.5
35	7.7	33	Main	-140	1.9	0	0.79	0.34	0.23	2.9	1.5
35	7.7	34	Main	45	0	-2	0.29	-0.94	2.15	1.77	1.51
35	7.7	35	Main	110	0.6	1.8	0.55	1.77	2.77	1.13	1.46
35	7.7	36	Main	-110	1.2	-1.3	1.22	-0.32	-1.97	2.17	1.46
35	7.7	37	Main	75	-1.42	0.42	-1.29	0.29	1.55	2.47	1.44
35	7.7	38	Main	75	0	-1.25	-0.43	-0.37	-0.83	-2.79	1.51
35	7.7	39	Main	-170	1	1	0.99	1.19	1.37	2.6	1.49
35	7.7	40	Main	60	-0.6	1.8	-0.44	1.74	2.95	0.15	1.52
35	7.7	41	Main	60	0.6	1.8	0.58	1.74	2.36	1.85	1.4
35	7.7	42	Main	140	-0.6	1.8	-0.42	1.59	-0.91	-2.78	1.46
36	8.08	14	Main	140	0.7	0	0.07	0.17	0.51	-2.8	1.5
36	8.08	15	Main	-45	1	1	1.12	0.9	2.19	-1.45	1.49
36	8.08	16	Main	140	0	-2	0.55	-1.81	-2.65	-0.26	1.51
36	8.08	17	Main	75	1.9	0	1.91	0.05	2.68	0.79	1.62
36	8.08	18	Main	45	0	-1.25	0.41	-0.46	2.48	-1.33	1.63
36	8.08	19	Main	-60	-0.58	-0.42	-0.62	-0.51	2.38	1.46	1.64
36	8.08	20	Main	-170	-1.2	-1.3	0.08	-1.24	1.26	-2.59	1.5
36	8.08	21	Main	-110	-0.6	1.8	0.79	1.78	1.98	2.08	1.5
36	8.08	22	Main	-60	1.2	-1.3	0.84	1.08	-0.77	2.77	1.51
36	8.08	23	Main	-110	-1.5	1	1.17	1.25	-1.36	2.23	1.62
36	8.08	24	Main	170	-1.42	0.42	-1.28	0.27	1.68	-1.92	1.63
36	8.08	25	Main	110	0	-1.25	-0.85	0.95	-2.44	-0.9	1.63
36	8.08	26	Main	45	0.6	1.8	0.72	1.68	-1.01	-2.81	1.51
36	8.08	27	Main	-110	1.9	0	1.91	-0.01	2.78	0.2	1.49
36	8.08	28	Main	-45	0	-2	0.88	-2.05	1.88	2.1	1.5
36	8.08	29	Main	-140	0.6	1.8	-0.95	1.71	-0.35	2.77	1.62
36	8.08	30	Main	75	-1.2	-1.3	-1.74	0.92	2.52	1.09	1.64
36	8.08	31	Main	-75	-1.42	0.42	-1.54	0.48	-0.43	2.66	1.63
36	8.08	32	Main	-75	-1.5	1	-0.46	-0.3	-0.29	-2.9	1.49
36	8.08	33	Main	-110	1.2	-1.3	1.31	-1.35	2.81	0.76	1.5
36	8.08	34	Main	45	0.7	0	0.89	0	2.44	-1.46	1.5
36	8.08	35	Main	170	1	1	-0.64	-0.52	1.23	2.4	1.63
36	8.08	36	Main	75	0	-1.25	0.17	1.01	2.65	-0.61	1.61
36	8.08	37	Main	60	-0.6	1.8	0.73	1.63	0.81	-2.57	1.62
36	8.08	38	Main	140	0	1	-0.09	0.95	-1.43	-2.61	1.51
36	8.08	39	Main	170	-0.58	-0.42	-0.89	0.81	0.83	2.77	1.49
36	8.08	40	Main	-170	0	-1.25	0.77	0.49	-1.32	-2.41	1.49
36	8.08	41	Main	60	0.6	1.8	0.76	1.79	0.16	2.7	1.6
36	8.08	42	Main	140	-0.6	1.8	0.75	1.84	1.92	-2.44	1.65
37	25	1	Warmup	0	0	-1.25	-0.02	-1.25	1.83	2.26	1.91
37	25	2	Warmup	0	-1.5	1	-1.53	1	1.81	2.3	1.91
37	25	3	Warmup	0	-0.58	-0.42	-0.62	-0.44	1.83	2.26	1.91
37	25	4	Warmup	0	0.6	1.8	0.61	1.82	1.77	2.27	1.87
37	25	5	Warmup	0	-1.5	1	-1.42	0.92	1.73	2.29	1.9
37	25	6	Warmup	0	-0.58	-0.42	-0.6	-0.36	2.38	-1.78	1.92
37	25	7	Warmup	0	-1.42	0.42	-1.29	0.4	1.64	2.41	1.91
37	25	8	Warmup	0	-0.6	1.8	-0.43	1.68	2.48	-1.7	1.92
37	25	9	Main	-110	-1.5	1	-1.04	1.26	-2.94	0.61	1.91
37	25	10	Main	-45	-0.58	-0.42	-0.6	-0.4	-2.5	-1.67	1.9
37	25	11	Main	75	1	1	1.04	1.05	1.91	2.22	1.88
37	25	12	Main	-45	0	-1.25	0.09	-1	-0.21	2.95	1.91
37	25	13	Main	-75	1.9	0	1.92	0.02	-2.93	0.56	1.92
37	25	14	Main	110	0	-1.25	-0.13	-1.18	-2.66	1.51	1.92
37	25	15	Main	-170	0	-2	0.37	-2.2	2.32	-1.95	1.9
37	25	16	Main	110	-1.42	0.42	-1.46	0.43	-2.65	-1.49	1.9
37	25	17	Main	140	-1.2	-1.3	-1.44	-0.78	2.88	-1	1.92
37	25	18	Main	60	0.6	1.8	0.62	1.67	0.56	-2.99	1.92
37	25	19	Main	60	0	1	0.08	1.05	-2.3	-1.98	1.92
37	25	20	Main	-170	0.7	0	0.67	0.05	-1.68	2.48	1.91
37	25	21	Main	-45	1.2	-1.3	0.76	-1.18	-2.95	0.59	1.91
37	25	22	Main	140	-0.6	1.8	-0.57	1.71	2.62	1.47	1.9
37	25	23	Main	-110	1.9	0	1.94	0.07	1.99	2.31	1.89
37	25	24	Main	75	0	-1.25	0.19	-1.05	2.74	-1.33	1.91
37	25	25	Main	45	0.7	0	0.65	-0.02	1.01	-2.88	1.9
37	25	26	Main	-60	0	-2	0.13	-1.93	0.35	2.89	1.92
37	25	27	Main	45	-1.5	1	-1.51	1.06	2.26	1.81	1.9
37	25	29	Main	170	1	1	1.05	0.88	0.83	-2.7	1.91
37	25	30	Main	110	1.2	-1.3	0.72	-0.95	-2.81	0.16	1.91
37	25	31	Main	140	-0.58	-0.42	-0.42	-0.28	2.27	1.68	1.91
37	25	32	Main	-140	0	1	0.09	0.94	0.69	-2.85	1.93
37	25	33	Main	-60	-0.6	1.8	-0.5	1.69	2.78	-0.81	1.91
37	25	34	Main	-170	0	-1.25	-0.07	-0.86	-2.63	1.32	1.91
37	25	35	Main	-75	-1.42	0.42	-1.48	0.54	-2.31	1.79	1.89
37	25	37	Main	60	0.6	1.8	0.69	1.68	2.94	0.37	1.9
37	25	38	Main	140	-0.6	1.8	-0.61	1.62	2.28	-1.95	1.94
37	25	28	Main	-170	0.6	1.8	0.69	1.6	-1.88	2.27	1.91
37	25	36	Main	75	-1.2	-1.3	-0.27	-1.34	1.72	2.42	1.92
38	28	1	Warmup	0	0	1	-0.03	0.98	2.31	1.95	1.86
38	28	2	Warmup	0	1.9	0	1.87	-0.06	2.32	1.94	1.86
38	28	3	Warmup	0	0.7	0	0.68	-0.01	2.33	1.92	1.86
38	28	4	Warmup	0	0	-2	-0.02	-1.99	2.32	1.94	1.86
38	28	5	Warmup	0	-1.5	1	-1.57	0.8	2.31	1.95	1.86
38	28	6	Warmup	0	1	1	1.07	0.9	1.71	-2.33	1.87
38	28	7	Warmup	0	0	1	0.04	1.12	2.26	1.7	1.86
38	28	8	Warmup	0	0	-2	0.02	-2.02	1.54	-2.36	1.86
38	28	9	Main	60	-0.58	-0.42	-0.49	-0.14	2.65	-1.28	1.86
38	28	10	Main	-60	1	1	0.1	-0.09	2.42	1.67	1.86
38	28	11	Main	-110	0	-1.25	-0.19	-0.4	1.78	2.22	1.87
38	28	12	Main	-110	0.7	0	0.59	0.14	-2.7	0.91	1.87
38	28	13	Main	45	0	1	0.12	1.07	-1.26	2.57	1.87
38	28	14	Main	170	-1.2	-1.3	-1.02	-1.2	2.33	1.74	1.85
38	28	15	Main	170	-1.42	0.42	-1.52	0.19	-2.01	-2.13	1.86
38	28	16	Main	75	1.2	-1.3	0.83	-0.43	-2.57	1.38	1.85
38	28	17	Main	140	-0.6	1.8	-0.58	1.65	0.56	-2.8	1.86
38	28	18	Main	-45	0	-1.25	-0.43	-0.86	2.39	-1.61	1.86
38	28	19	Main	-75	1.9	0	1.83	-0.14	2.19	1.89	1.85
38	28	20	Main	140	0	-2	0.96	-1.68	2.91	-0.38	1.85
38	28	21	Main	-45	0.6	1.8	0.62	1.76	2.35	1.75	1.85
38	28	22	Main	-170	-1.5	1	-1.49	1.08	-2.6	-1.33	1.85
38	28	23	Main	-170	-0.58	-0.42	-0.61	-0.54	0.74	-2.79	1.86
38	28	24	Main	-110	1.2	-1.3	1.09	-0.93	2.41	1.69	1.86
38	28	25	Main	75	0	-1.25	0.07	-1.09	2.25	-1.87	1.86
38	28	26	Main	-60	-1.42	0.42	-1.3	0.58	-1.04	2.65	1.85
38	28	27	Main	-60	0	-2	0.51	-1.75	-2.8	0.41	1.85
38	28	28	Main	140	1	1	0.98	1.06	2.41	1.5	1.84
38	28	29	Main	110	1.9	0	1.94	0.02	-2.82	-0.54	1.86
38	28	30	Main	110	0	1	-0.02	1.09	0.48	2.84	1.85
38	28	31	Main	45	-1.2	-1.3	-0.82	-0.66	2.36	1.69	1.86
38	28	32	Main	140	0.6	1.8	0.57	1.66	2.81	-0.67	1.84
38	28	33	Main	-170	0	-1.25	-0.25	-0.73	-2.65	1.18	1.84
38	28	34	Main	45	0.7	0	0.66	0.04	-1.02	2.67	1.85
38	28	35	Main	-75	-1.5	1	-1.48	0.86	-0.28	2.86	1.85
38	28	36	Main	-75	-0.6	1.8	-0.65	1.78	-2.82	0.51	1.85
38	28	37	Main	60	0.6	1.8	0.62	1.73	-0.99	2.72	1.85
38	28	38	Main	140	-0.6	1.8	-0.58	1.59	1.28	2.52	1.85
